# Supplementary material for: Deep context-attentive transformer transfer learning for financial forecasting
Source: PeerJ Comput Sci. 2025 Jun 30;11:e2983. doi: 10.7717/peerj-cs.2983 (PMC12453852; doi:10.7717/peerj-cs.2983)
Supplement: Supplemental Information 7 [file peerj-cs-11-2983-s007.py]

#The original code developed by Haixu Wu, available on GitHub, was adapted by the authors, with Ling Feng leading the adaptation, to meet the requirements of the experiments.
#
#All modifications to the original code were made in accordance with the MIT License below:
#
#MIT License
#
#Copyright (c) 2021 THUML @ Tsinghua University
#
#Permission is hereby granted, free of charge, to any person obtaining a copy of this software and associated 
#documentation files (the "Software"), to deal in the Software without restriction, including without limitation 
#the rights to use, copy, modify, merge, publish, distribute, sublicense, and/or sell copies of the Software, 
#and to permit persons to whom the Software is furnished to do so, subject to the following conditions:
#
#The above copyright notice and this permission notice shall be included in all copies or substantial portions of the Software.
#
#THE SOFTWARE IS PROVIDED "AS IS", WITHOUT WARRANTY OF ANY KIND, EXPRESS OR IMPLIED, INCLUDING BUT NOT LIMITED TO 
#THE WARRANTIES OF MERCHANTABILITY, FITNESS FOR A PARTICULAR PURPOSE AND NONINFRINGEMENT. IN NO EVENT SHALL THE AUTHORS 
#OR COPYRIGHT HOLDERS BE LIABLE FOR ANY CLAIM, DAMAGES OR OTHER LIABILITY, WHETHER IN AN ACTION OF CONTRACT, TORT OR 
#OTHERWISE, ARISING FROM, OUT OF OR IN CONNECTION WITH THE SOFTWARE OR THE USE OR OTHER DEALINGS IN THE SOFTWARE.

import torch
import torch.nn as nn
import torch.nn.functional as F
import numpy as np
import matplotlib.pyplot as plt
import math
from math import sqrt
import os
from torch.nn.utils import weight_norm

def version_inspection(ver1, ver2):
        """
        :param ver1
        :param ver2
        :return: ver1< = >ver2 False/True
        """
        list1 = str(ver1).split(".")
        list2 = str(ver2).split(".")

        for i in range(len(list1)) if len(list1) < len(list2) else range(len(list2)):
            if int(list1[i]) == int(list2[i]):
                pass
            elif int(list1[i]) < int(list2[i]):
                return -1
            else:
                return 1

        if len(list1) == len(list2):
            return True
        elif len(list1) < len(list2):
            return False
        else:
            return True

class Model(nn.Module):
    def __init__(self, configs):
        super(Model, self).__init__()
        self.seq_len = configs.seq_len
        self.label_len = configs.label_len
        self.pred_len = configs.pred_len
        self.output_attention = configs.output_attention

        # Series Decomposing
        kernel_size = configs.moving_avg
        self.decomp = SeriesDecomposing(kernel_size)

        # Embedding
        # The series-wise connection inherently contains the sequential information.
        # Thus, we can discard the position embedding of transformers.
        self.enc_embedding = DataEmbedding(configs.enc_in, configs.d_model, configs.embed, configs.freq,
                                                  configs.dropout)
        self.dec_embedding = DataEmbedding(configs.dec_in, configs.d_model, configs.embed, configs.freq,
                                                  configs.dropout)

        # Encoder
        self.encoder = Encoder(
            [
                EncoderLayer(
                    CorrelationLayer(
                        Correlation(False, configs.factor, attention_dropout=configs.dropout,
                                        output_attention=configs.output_attention),
                        configs.d_model, configs.cnn_out_channels, configs.n_heads),
                    configs.d_model,
                    configs.d_ff,
                    moving_avg=configs.moving_avg,
                    dropout=configs.dropout,
                    activation=configs.activation
                ) for l in range(configs.e_layers)
            ],
            norm_layer=my_Layernorm(configs.d_model)
        )
        # Decoder
        self.decoder = Decoder(
            [
                DecoderLayer(
                    CorrelationLayer(
                        Correlation(True, configs.factor, attention_dropout=configs.dropout,
                                        output_attention=False),
                        configs.d_model, configs.cnn_out_channels, configs.n_heads),
                    CorrelationLayer(
                        Correlation(False, configs.factor, attention_dropout=configs.dropout,
                                        output_attention=False),
                        configs.d_model, configs.cnn_out_channels, configs.n_heads),
                    configs.d_model,
                    configs.c_out,
                    configs.d_ff,
                    moving_avg=configs.moving_avg,
                    dropout=configs.dropout,
                    activation=configs.activation,
                )
                for l in range(configs.d_layers)
            ],
            norm_layer=my_Layernorm(configs.d_model),
            projection=nn.Linear(configs.d_model, configs.c_out, bias=True)
        )

    def forward(self, x_enc, x_mark_enc, x_dec, x_mark_dec,
                enc_self_mask=None, dec_self_mask=None, dec_enc_mask=None):
        # decomp init
        mean = torch.mean(x_enc, dim=1).unsqueeze(1).repeat(1, self.pred_len, 1)
        zeros = torch.zeros([x_dec.shape[0], self.pred_len, x_dec.shape[2]], device=x_enc.device)
        seasonal_init, trend_init = self.decomp(x_enc)
        # decoder input
        trend_init = torch.cat([trend_init[:, -self.label_len:, :], mean], dim=1)
        seasonal_init = torch.cat([seasonal_init[:, -self.label_len:, :], zeros], dim=1)
        # enc
        enc_out = self.enc_embedding(x_enc, x_mark_enc)
        enc_out, attns = self.encoder(enc_out, attn_mask=enc_self_mask)
        # dec
        dec_out = self.dec_embedding(seasonal_init, x_mark_dec)
        seasonal_part, trend_part = self.decoder(dec_out, enc_out, x_mask=dec_self_mask, cross_mask=dec_enc_mask,
                                                 trend=trend_init)
        # final
        dec_out = trend_part + seasonal_part

        if self.output_attention:
            return dec_out[:, -self.pred_len:, :], attns
        else:
            return dec_out[:, -self.pred_len:, :]  # [B, L, D]

class my_Layernorm(nn.Module):
    """
    Special designed layernorm for the seasonal part
    """
    def __init__(self, channels):
        super(my_Layernorm, self).__init__()
        self.layernorm = nn.LayerNorm(channels)

    def forward(self, x):
        x_hat = self.layernorm(x)
        bias = torch.mean(x_hat, dim=1).unsqueeze(1).repeat(1, x.shape[1], 1)
        return x_hat - bias


class moving_avg(nn.Module):
    def __init__(self, kernel_size, stride):
        super(moving_avg, self).__init__()
        self.kernel_size = kernel_size
        self.avg = nn.AvgPool1d(kernel_size=kernel_size, stride=stride, padding=0)

    def forward(self, x):
        # padding on the both ends of time series
        front = x[:, 0:1, :].repeat(1, (self.kernel_size - 1) // 2, 1)
        end = x[:, -1:, :].repeat(1, (self.kernel_size - 1) // 2, 1)
        x = torch.cat([front, x, end], dim=1)
        x = self.avg(x.permute(0, 2, 1))
        x = x.permute(0, 2, 1)
        return x

class SeriesDecomposing(nn.Module):
    def __init__(self, kernel_size):
        super(SeriesDecomposing, self).__init__()
        self.moving_avg = moving_avg(kernel_size, stride=1)

    def forward(self, x):
        moving_mean = self.moving_avg(x)
        res = x - moving_mean
        return res, moving_mean

class EncoderLayer(nn.Module):
    def __init__(self, attention, d_model, d_ff=None, moving_avg=25, dropout=0.1, activation="relu"):
        super(EncoderLayer, self).__init__()
        d_ff = d_ff or 4 * d_model
        self.attention = attention
        self.conv1 = nn.Conv1d(in_channels=d_model, out_channels=d_ff, kernel_size=1, bias=False)
        self.conv2 = nn.Conv1d(in_channels=d_ff, out_channels=d_model, kernel_size=1, bias=False)
        self.decomp1 = SeriesDecomposing(moving_avg)
        self.decomp2 = SeriesDecomposing(moving_avg)
        self.dropout = nn.Dropout(dropout)
        self.activation = F.relu if activation == "relu" else F.gelu

    def forward(self, x, attn_mask=None):
        new_x, attn = self.attention(
            x, x, x,
            attn_mask=attn_mask
        )
        x = x + self.dropout(new_x)
        x, _ = self.decomp1(x)
        y = x
        y = self.dropout(self.activation(self.conv1(y.transpose(-1, 1))))
        y = self.dropout(self.conv2(y).transpose(-1, 1))
        res, _ = self.decomp2(x + y)
        return res, attn

class Encoder(nn.Module):
    def __init__(self, attn_layers, conv_layers=None, norm_layer=None):
        super(Encoder, self).__init__()
        self.attn_layers = nn.ModuleList(attn_layers)
        self.conv_layers = nn.ModuleList(conv_layers) if conv_layers is not None else None
        self.norm = norm_layer

    def forward(self, x, attn_mask=None):
        attns = []
        if self.conv_layers is not None:
            for attn_layer, conv_layer in zip(self.attn_layers, self.conv_layers):
                x, attn = attn_layer(x, attn_mask=attn_mask)
                x = conv_layer(x)
                attns.append(attn)
            x, attn = self.attn_layers[-1](x)
            attns.append(attn)
        else:
            for attn_layer in self.attn_layers:
                x, attn = attn_layer(x, attn_mask=attn_mask)
                attns.append(attn)

        if self.norm is not None:
            x = self.norm(x)

        return x, attns

class DecoderLayer(nn.Module):
    def __init__(self, self_attention, cross_attention, d_model, c_out, d_ff=None,
                 moving_avg=25, dropout=0.1, activation="relu"):
        super(DecoderLayer, self).__init__()
        d_ff = d_ff or 4 * d_model
        self.self_attention = self_attention
        self.cross_attention = cross_attention
        self.conv1 = nn.Conv1d(in_channels=d_model, out_channels=d_ff, kernel_size=1, bias=False)
        self.conv2 = nn.Conv1d(in_channels=d_ff, out_channels=d_model, kernel_size=1, bias=False)
        self.decomp1 = SeriesDecomposing(moving_avg)
        self.decomp2 = SeriesDecomposing(moving_avg)
        self.decomp3 = SeriesDecomposing(moving_avg)
        self.dropout = nn.Dropout(dropout)
        self.projection = nn.Conv1d(in_channels=d_model, out_channels=c_out, kernel_size=3, stride=1, padding=1,
                                    padding_mode='circular', bias=False)
        self.activation = F.relu if activation == "relu" else F.gelu

    def forward(self, x, cross, x_mask=None, cross_mask=None):
        x = x + self.dropout(self.self_attention(
            x, x, x,
            attn_mask=x_mask
        )[0])
        x, trend1 = self.decomp1(x)
        x = x + self.dropout(self.cross_attention(
            x, cross, cross,
            attn_mask=cross_mask
        )[0])
        x, trend2 = self.decomp2(x)
        y = x
        y = self.dropout(self.activation(self.conv1(y.transpose(-1, 1))))
        y = self.dropout(self.conv2(y).transpose(-1, 1))
        x, trend3 = self.decomp3(x + y)

        residual_trend = trend1 + trend2 + trend3
        residual_trend = self.projection(residual_trend.permute(0, 2, 1)).transpose(1, 2)
        return x, residual_trend

class Decoder(nn.Module):
    def __init__(self, layers, norm_layer=None, projection=None):
        super(Decoder, self).__init__()
        self.layers = nn.ModuleList(layers)
        self.norm = norm_layer
        self.projection = projection

    def forward(self, x, cross, x_mask=None, cross_mask=None, trend=None):
        for layer in self.layers:
            x, residual_trend = layer(x, cross, x_mask=x_mask, cross_mask=cross_mask)
            trend = trend + residual_trend

        if self.norm is not None:
            x = self.norm(x)

        if self.projection is not None:
            x = self.projection(x)
        return x, trend

class Correlation(nn.Module):
    def __init__(self, mask_flag=True, factor=1, scale=None, attention_dropout=0.1, output_attention=False):
        super(Correlation, self).__init__()
        self.factor = factor
        self.scale = scale
        self.mask_flag = mask_flag
        self.output_attention = output_attention
        self.dropout = nn.Dropout(attention_dropout)

    #TSC stands for Time Shift and Concatenation
    def TSC_training(self, values, corr):
        head = values.shape[1]
        channel = values.shape[2]
        length = values.shape[3]
        # find top k
        top_k = int(self.factor * math.log(length))
        mean_value = torch.mean(torch.mean(corr, dim=1), dim=1)
        index = torch.topk(torch.mean(mean_value, dim=0), top_k, dim=-1)[1]
        weights = torch.stack([mean_value[:, index[i]] for i in range(top_k)], dim=-1)
        # update corr
        tmp_corr = torch.softmax(weights, dim=-1)
        # aggregation
        tmp_values = values
        delays_agg = torch.zeros_like(values).float()
        for i in range(top_k):
            pattern = torch.roll(tmp_values, -int(index[i]), -1)
            delays_agg = delays_agg + pattern * \
                         (tmp_corr[:, i].unsqueeze(1).unsqueeze(1).unsqueeze(1).repeat(1, head, channel, length))
        return delays_agg

    def TSC_inference(self, values, corr):
        batch = values.shape[0]
        head = values.shape[1]
        channel = values.shape[2]
        length = values.shape[3]
        # index init
        init_index = torch.arange(length).unsqueeze(0).unsqueeze(0).unsqueeze(0)\
            .repeat(batch, head, channel, 1).to(values.device)
        # find top k
        top_k = int(self.factor * math.log(length))
        mean_value = torch.mean(torch.mean(corr, dim=1), dim=1)
        weights, delay = torch.topk(mean_value, top_k, dim=-1)
        # update corr
        tmp_corr = torch.softmax(weights, dim=-1)
        # aggregation
        tmp_values = values.repeat(1, 1, 1, 2)
        delays_agg = torch.zeros_like(values).float()
        for i in range(top_k):
            tmp_delay = init_index + delay[:, i].unsqueeze(1).unsqueeze(1).unsqueeze(1).repeat(1, head, channel, length)
            pattern = torch.gather(tmp_values, dim=-1, index=tmp_delay)
            delays_agg = delays_agg + pattern * \
                         (tmp_corr[:, i].unsqueeze(1).unsqueeze(1).unsqueeze(1).repeat(1, head, channel, length))
        return delays_agg

    def TSC_full(self, values, corr):
        batch = values.shape[0]
        head = values.shape[1]
        channel = values.shape[2]
        length = values.shape[3]
        # index init
        init_index = torch.arange(length).unsqueeze(0).unsqueeze(0).unsqueeze(0)\
            .repeat(batch, head, channel, 1).to(values.device)
        # find top k
        top_k = int(self.factor * math.log(length))
        weights, delay = torch.topk(corr, top_k, dim=-1)
        # update corr
        tmp_corr = torch.softmax(weights, dim=-1)
        # aggregation
        tmp_values = values.repeat(1, 1, 1, 2)
        delays_agg = torch.zeros_like(values).float()
        for i in range(top_k):
            tmp_delay = init_index + delay[..., i].unsqueeze(-1)
            pattern = torch.gather(tmp_values, dim=-1, index=tmp_delay)
            delays_agg = delays_agg + pattern * (tmp_corr[..., i].unsqueeze(-1))
        return delays_agg

    def forward(self, queries, keys, values, attn_mask):
        B, L, H, E = queries.shape
        _, S, _, D = values.shape
        if L > S:
            zeros = torch.zeros_like(queries[:, :(L - S), :]).float()
            values = torch.cat([values, zeros], dim=1)
            keys = torch.cat([keys, zeros], dim=1)
        else:
            values = values[:, :L, :, :]
            keys = keys[:, :L, :, :]

        # period-based dependencies
        q_fft = torch.fft.rfft(queries.permute(0, 2, 3, 1).contiguous(), dim=-1)
        k_fft = torch.fft.rfft(keys.permute(0, 2, 3, 1).contiguous(), dim=-1)
        res = q_fft * torch.conj(k_fft)
        corr = torch.fft.irfft(res, n=L, dim=-1)

        # time delay agg
        if self.training:
            V = self.TSC_training(values.permute(0, 2, 3, 1).contiguous(), corr).permute(0, 3, 1, 2)
        else:
            V = self.TSC_inference(values.permute(0, 2, 3, 1).contiguous(), corr).permute(0, 3, 1, 2)

        if self.output_attention:
            return (V.contiguous(), corr.permute(0, 3, 1, 2))
        else:
            return (V.contiguous(), None)

class CorrelationLayer(nn.Module):
    def __init__(self, correlation, d_model, n_heads, d_keys=None,
                 d_values=None, cnn_out_channels=128, kernel_size=1):
        super(CorrelationLayer, self).__init__()

        d_keys = d_keys or (d_model // n_heads)
        d_values = d_values or (d_model // n_heads)

        self.inner_correlation = correlation
        
        #Convert time-series data to CNN information for queries, keys, and values
        self.cnn_queries = nn.Conv1d(in_channels=d_model, out_channels=cnn_out_channels, kernel_size=kernel_size, padding=kernel_size // 2)
        self.cnn_keys = nn.Conv1d(in_channels=d_model, out_channels=cnn_out_channels, kernel_size=kernel_size, padding=kernel_size // 2)
        self.cnn_values = nn.Conv1d(in_channels=d_model, out_channels=cnn_out_channels, kernel_size=kernel_size, padding=kernel_size // 2)

        #Change projection layers to align with the input size of each CNN information
        self.query_projection = nn.Linear(cnn_out_channels, d_keys * n_heads)
        self.key_projection = nn.Linear(cnn_out_channels, d_keys * n_heads)
        self.value_projection = nn.Linear(cnn_out_channels, d_values * n_heads)
        #
        
        self.out_projection = nn.Linear(d_values * n_heads, d_model)
        self.n_heads = n_heads

    def forward(self, queries, keys, values, attn_mask):
        B, L, _ = queries.shape
        _, S, _ = keys.shape
        H = self.n_heads

        #Perform input transposing to align with CNN attributions namely, batch, channels, length
        queries = queries.transpose(1, 2)
        keys = keys.transpose(1, 2)
        values = values.transpose(1, 2)

        queries = self.cnn_queries(queries).transpose(1, 2)
        keys = self.cnn_keys(keys).transpose(1, 2)
        values = self.cnn_values(values).transpose(1, 2)

        queries = self.query_projection(queries).view(B, L, H, -1)
        keys = self.key_projection(keys).view(B, S, H, -1)
        values = self.value_projection(values).view(B, S, H, -1)
        #
        
        out, attn = self.inner_correlation(
            queries,
            keys,
            values,
            attn_mask
        )
        out = out.view(B, L, -1)

        return self.out_projection(out), attn

class TokenEmbedding(nn.Module):
    def __init__(self, c_in, d_model):
        super(TokenEmbedding, self).__init__()
        padding = 1 if version_inspection(torch.__version__, '1.5.0') else 2
        self.tokenConv = nn.Conv1d(in_channels=c_in, out_channels=d_model,
                                   kernel_size=3, padding=padding, padding_mode='circular', bias=False)
        for m in self.modules():
            if isinstance(m, nn.Conv1d):
                nn.init.kaiming_normal_(m.weight, mode='fan_in', nonlinearity='leaky_relu')

    def forward(self, x):
        x = self.tokenConv(x.permute(0, 2, 1)).transpose(1, 2)
        return x

class FixedEmbedding(nn.Module):
    def __init__(self, c_in, d_model):
        super(FixedEmbedding, self).__init__()

        w = torch.zeros(c_in, d_model).float()
        w.require_grad = False

        position = torch.arange(0, c_in).float().unsqueeze(1)
        div_term = (torch.arange(0, d_model, 2).float() * -(math.log(10000.0) / d_model)).exp()

        w[:, 0::2] = torch.sin(position * div_term)
        w[:, 1::2] = torch.cos(position * div_term)

        self.emb = nn.Embedding(c_in, d_model)
        self.emb.weight = nn.Parameter(w, requires_grad=False)

    def forward(self, x):
        return self.emb(x).detach()

class TemporalEmbedding(nn.Module):
    def __init__(self, d_model, embed_type='fixed', freq='h'):
        super(TemporalEmbedding, self).__init__()

        minute_size = 4
        hour_size = 24
        weekday_size = 7
        day_size = 32
        month_size = 13

        Embed = FixedEmbedding if embed_type == 'fixed' else nn.Embedding
        if freq == 't':
            self.minute_embed = Embed(minute_size, d_model)
        self.hour_embed = Embed(hour_size, d_model)
        self.weekday_embed = Embed(weekday_size, d_model)
        self.day_embed = Embed(day_size, d_model)
        self.month_embed = Embed(month_size, d_model)

    def forward(self, x):
        x = x.long()

        minute_x = self.minute_embed(x[:, :, 4]) if hasattr(self, 'minute_embed') else 0.
        hour_x = self.hour_embed(x[:, :, 3])
        weekday_x = self.weekday_embed(x[:, :, 2])
        day_x = self.day_embed(x[:, :, 1])
        month_x = self.month_embed(x[:, :, 0])

        return hour_x + weekday_x + day_x + month_x + minute_x

class TimeFeatureEmbedding(nn.Module):
    def __init__(self, d_model, embed_type='timeF', freq='h'):
        super(TimeFeatureEmbedding, self).__init__()

        freq_map = {'h': 4, 't': 5, 's': 6, 'm': 1, 'a': 1, 'w': 2, 'd': 3, 'b': 3}
        d_inp = freq_map[freq]
        self.embed = nn.Linear(d_inp, d_model, bias=False)

    def forward(self, x):
        return self.embed(x)

class DataEmbedding(nn.Module):
    def __init__(self, c_in, d_model, embed_type='fixed', freq='h', dropout=0.1):
        super(DataEmbedding, self).__init__()

        self.value_embedding = TokenEmbedding(c_in=c_in, d_model=d_model)
        self.temporal_embedding = TemporalEmbedding(d_model=d_model, embed_type=embed_type,
                                                    freq=freq) if embed_type != 'timeF' else TimeFeatureEmbedding(
            d_model=d_model, embed_type=embed_type, freq=freq)
        self.dropout = nn.Dropout(p=dropout)

    def forward(self, x, x_mark):
        x = self.value_embedding(x) + self.temporal_embedding(x_mark)
        return self.dropout(x)
