# Supplementary material for: Deep context-attentive transformer transfer learning for financial forecasting
Source: PeerJ Comput Sci. 2025 Jun 30;11:e2983. doi: 10.7717/peerj-cs.2983 (PMC12453852; doi:10.7717/peerj-cs.2983)
Supplement: Supplemental Information 9 [file peerj-cs-11-2983-s009.py]

#The original code developed by Haixu Wu, available on GitHub, was adapted by the authors, with Ling Feng leading the adaptation, to meet the requirements of the experiments.
#
#All modifications to the original code were made in accordance with the MIT License below:
#
#MIT License
#
#Copyright (c) 2021 THUML @ Tsinghua University
#
#Permission is hereby granted, free of charge, to any person obtaining a copy of this software and associated 
#documentation files (the "Software"), to deal in the Software without restriction, including without limitation 
#the rights to use, copy, modify, merge, publish, distribute, sublicense, and/or sell copies of the Software, 
#and to permit persons to whom the Software is furnished to do so, subject to the following conditions:
#
#The above copyright notice and this permission notice shall be included in all copies or substantial portions of the Software.
#
#THE SOFTWARE IS PROVIDED "AS IS", WITHOUT WARRANTY OF ANY KIND, EXPRESS OR IMPLIED, INCLUDING BUT NOT LIMITED TO 
#THE WARRANTIES OF MERCHANTABILITY, FITNESS FOR A PARTICULAR PURPOSE AND NONINFRINGEMENT. IN NO EVENT SHALL THE AUTHORS 
#OR COPYRIGHT HOLDERS BE LIABLE FOR ANY CLAIM, DAMAGES OR OTHER LIABILITY, WHETHER IN AN ACTION OF CONTRACT, TORT OR 
#OTHERWISE, ARISING FROM, OUT OF OR IN CONNECTION WITH THE SOFTWARE OR THE USE OR OTHER DEALINGS IN THE SOFTWARE.

from data_provider.data_loader import Dataset_Custom, Dataset_Pred
from torch.utils.data import DataLoader

data_dict = {
    'custom': Dataset_Custom,
    'dj': Dataset_Custom,
    'sp': Dataset_Custom,
    'nq': Dataset_Custom,
    'nk': Dataset_Custom,
    'dax': Dataset_Custom,
    'sp1': Dataset_Custom,
    'nk1': Dataset_Custom,
    'dax1': Dataset_Custom,
    'gold': Dataset_Custom,
    'gold1': Dataset_Custom,
    'btc': Dataset_Custom,
    'btc1': Dataset_Custom,
    'eth': Dataset_Custom,
    'eth1': Dataset_Custom,
    'eth2': Dataset_Custom,
    'set': Dataset_Custom,
    'set1': Dataset_Custom,
    'dj2': Dataset_Custom,
    'oil': Dataset_Custom,
    'oil1': Dataset_Custom,
    'ibo': Dataset_Custom,
    'ibo1': Dataset_Custom,
    'sensex': Dataset_Custom,
    'sensex1': Dataset_Custom,
    'ltc': Dataset_Custom,
    'ltc1': Dataset_Custom,
    'nq1': Dataset_Custom,
}


def data_provider(args, flag):
    Data = data_dict[args.data]
    timeenc = 0 if args.embed != 'timeF' else 1

    if flag == 'test':
        shuffle_flag = False
        drop_last = False
        batch_size = args.batch_size
        freq = args.freq
    elif flag == 'pred':
        shuffle_flag = False
        drop_last = False
        batch_size = 1
        freq = args.freq
        Data = Dataset_Pred
    else:
        shuffle_flag = True
        drop_last = True
        batch_size = args.batch_size
        freq = args.freq

    data_set = Data(
        root_path=args.root_path,
        data_path=args.data_path,
        flag=flag,
        size=[args.seq_len, args.label_len, args.pred_len],
        features=args.features,
        target=args.target,
        timeenc=timeenc,
        freq=freq
    )
    print(flag, len(data_set))
    data_loader = DataLoader(
        data_set,
        batch_size=batch_size,
        shuffle=shuffle_flag,
        num_workers=args.num_workers,
        drop_last=drop_last)
    return data_set, data_loader
