# Supplementary material for: Deep context-attentive transformer transfer learning for financial forecasting
Source: PeerJ Comput Sci. 2025 Jun 30;11:e2983. doi: 10.7717/peerj-cs.2983 (PMC12453852; doi:10.7717/peerj-cs.2983)
Supplement: Supplemental Information 10 [file peerj-cs-11-2983-s010.py]

#The original code developed by Haixu Wu, available on GitHub, was adapted by the authors, with Ling Feng leading the adaptation, to meet the requirements of the experiments.
#
#All modifications to the original code were made in accordance with the MIT License below:
#
#MIT License
#
#Copyright (c) 2021 THUML @ Tsinghua University
#
#Permission is hereby granted, free of charge, to any person obtaining a copy of this software and associated 
#documentation files (the "Software"), to deal in the Software without restriction, including without limitation 
#the rights to use, copy, modify, merge, publish, distribute, sublicense, and/or sell copies of the Software, 
#and to permit persons to whom the Software is furnished to do so, subject to the following conditions:
#
#The above copyright notice and this permission notice shall be included in all copies or substantial portions of the Software.
#
#THE SOFTWARE IS PROVIDED "AS IS", WITHOUT WARRANTY OF ANY KIND, EXPRESS OR IMPLIED, INCLUDING BUT NOT LIMITED TO 
#THE WARRANTIES OF MERCHANTABILITY, FITNESS FOR A PARTICULAR PURPOSE AND NONINFRINGEMENT. IN NO EVENT SHALL THE AUTHORS 
#OR COPYRIGHT HOLDERS BE LIABLE FOR ANY CLAIM, DAMAGES OR OTHER LIABILITY, WHETHER IN AN ACTION OF CONTRACT, TORT OR 
#OTHERWISE, ARISING FROM, OUT OF OR IN CONNECTION WITH THE SOFTWARE OR THE USE OR OTHER DEALINGS IN THE SOFTWARE.

import os
import numpy as np
import pandas as pd
import os
import torch
from torch.utils.data import Dataset, DataLoader
from sklearn.preprocessing import StandardScaler
from utils.timefeatures import time_features
import warnings

warnings.filterwarnings('ignore')


class Dataset_Custom(Dataset):
    def __init__(self, root_path, flag='train', size=None,
                 features='MS', data_path='ibo.csv',
                 target='OT', scale=True, timeenc=0, freq='d'):
        # size [seq_len, label_len, pred_len]
        # info
        if size == None:
            self.seq_len = 24 * 4 * 4
            self.label_len = 24 * 4
            self.pred_len = 24 * 4
        else:
            self.seq_len = size[0]
            self.label_len = size[1]
            self.pred_len = size[2]
        # init
        assert flag in ['train', 'test', 'val']
        type_map = {'train': 0, 'val': 1, 'test': 2}
        self.set_type = type_map[flag]

        self.features = features
        self.target = target
        self.scale = scale
        self.timeenc = timeenc
        self.freq = freq

        self.root_path = root_path
        self.data_path = data_path
        self.__read_data__()

    def __read_data__(self):
        self.scaler = StandardScaler()
        df_raw = pd.read_csv(os.path.join(self.root_path,
                                          self.data_path))

        '''
        df_raw.columns: ['date', ...(other features), target feature]
        '''
        cols = list(df_raw.columns)
        cols.remove(self.target)
        cols.remove('date')
        df_raw = df_raw[['date'] + cols + [self.target]]
        # print(cols)
        num_train = int(len(df_raw) * 0.7)
        num_test = int(len(df_raw) * 0.2)
        num_vali = len(df_raw) - num_train - num_test
        border1s = [0, num_train - self.seq_len, len(df_raw) - num_test - self.seq_len]
        border2s = [num_train, num_train + num_vali, len(df_raw)]
        border1 = border1s[self.set_type]
        border2 = border2s[self.set_type]

        if self.features == 'M' or self.features == 'MS':
            cols_data = df_raw.columns[1:]
            df_data = df_raw[cols_data]
        elif self.features == 'S':
            df_data = df_raw[[self.target]]

        if self.scale:
            train_data = df_data[border1s[0]:border2s[0]]
            self.scaler.fit(train_data.values)
            data = self.scaler.transform(df_data.values)
        else:
            data = df_data.values

        df_stamp = df_raw[['date']][border1:border2]
        df_stamp['date'] = pd.to_datetime(df_stamp.date)
        if self.timeenc == 0:
            df_stamp['month'] = df_stamp.date.apply(lambda row: row.month, 1)
            df_stamp['day'] = df_stamp.date.apply(lambda row: row.day, 1)
            df_stamp['weekday'] = df_stamp.date.apply(lambda row: row.weekday(), 1)
            df_stamp['hour'] = df_stamp.date.apply(lambda row: row.hour, 1)
            data_stamp = df_stamp.drop(['date'], 1).values
        elif self.timeenc == 1:
            data_stamp = time_features(pd.to_datetime(df_stamp['date'].values), freq=self.freq)
            data_stamp = data_stamp.transpose(1, 0)

        self.data_x = data[border1:border2]
        self.data_y = data[border1:border2]
        self.data_stamp = data_stamp

    def __getitem__(self, index):
        s_begin = index
        s_end = s_begin + self.seq_len
        r_begin = s_end - self.label_len
        r_end = r_begin + self.label_len + self.pred_len

        seq_x = self.data_x[s_begin:s_end]
        seq_y = self.data_y[r_begin:r_end]
        seq_x_mark = self.data_stamp[s_begin:s_end]
        seq_y_mark = self.data_stamp[r_begin:r_end]

        return seq_x, seq_y, seq_x_mark, seq_y_mark

    def __len__(self):
        return len(self.data_x) - self.seq_len - self.pred_len + 1

    def inverse_transform(self, data):
        return self.scaler.inverse_transform(data)
    

class Dataset_Pred(Dataset):
    def __init__(self, root_path, flag='pred', size=None,
                 features='S', data_path='ETTh1.csv',
                 target='OT', scale=True, inverse=False, timeenc=0, freq='15min', cols=None):
        # size [seq_len, label_len, pred_len]
        # info
        if size == None:
            self.seq_len = 24 * 4 * 4
            self.label_len = 24 * 4
            self.pred_len = 24 * 4
        else:
            self.seq_len = size[0]
            self.label_len = size[1]
            self.pred_len = size[2]
        # init
        assert flag in ['pred']

        self.features = features
        self.target = target
        self.scale = scale
        self.inverse = inverse
        self.timeenc = timeenc
        self.freq = freq
        self.cols = cols
        self.root_path = root_path
        self.data_path = data_path
        self.__read_data__()

    def __read_data__(self):
        self.scaler = StandardScaler()
        df_raw = pd.read_csv(os.path.join(self.root_path,
                                          self.data_path))
        '''
        df_raw.columns: ['date', ...(other features), target feature]
        '''
        if self.cols:
            cols = self.cols.copy()
            cols.remove(self.target)
        else:
            cols = list(df_raw.columns)
            cols.remove(self.target)
            cols.remove('date')
        df_raw = df_raw[['date'] + cols + [self.target]]
        border1 = len(df_raw) - self.seq_len
        border2 = len(df_raw)

        if self.features == 'M' or self.features == 'MS':
            cols_data = df_raw.columns[1:]
            df_data = df_raw[cols_data]
        elif self.features == 'S':
            df_data = df_raw[[self.target]]

        if self.scale:
            self.scaler.fit(df_data.values)
            data = self.scaler.transform(df_data.values)
        else:
            data = df_data.values

        tmp_stamp = df_raw[['date']][border1:border2]
        tmp_stamp['date'] = pd.to_datetime(tmp_stamp.date)
        pred_dates = pd.date_range(tmp_stamp.date.values[-1], periods=self.pred_len + 1, freq=self.freq)

        df_stamp = pd.DataFrame(columns=['date'])
        df_stamp.date = list(tmp_stamp.date.values) + list(pred_dates[1:])
        if self.timeenc == 0:
            df_stamp['month'] = df_stamp.date.apply(lambda row: row.month, 1)
            df_stamp['day'] = df_stamp.date.apply(lambda row: row.day, 1)
            df_stamp['weekday'] = df_stamp.date.apply(lambda row: row.weekday(), 1)
            df_stamp['hour'] = df_stamp.date.apply(lambda row: row.hour, 1)
            df_stamp['minute'] = df_stamp.date.apply(lambda row: row.minute, 1)
            df_stamp['minute'] = df_stamp.minute.map(lambda x: x // 15)
            data_stamp = df_stamp.drop(['date'], 1).values
        elif self.timeenc == 1:
            data_stamp = time_features(pd.to_datetime(df_stamp['date'].values), freq=self.freq)
            data_stamp = data_stamp.transpose(1, 0)

        self.data_x = data[border1:border2]
        if self.inverse:
            self.data_y = df_data.values[border1:border2]
        else:
            self.data_y = data[border1:border2]
        self.data_stamp = data_stamp

    def __getitem__(self, index):
        s_begin = index
        s_end = s_begin + self.seq_len
        r_begin = s_end - self.label_len
        r_end = r_begin + self.label_len + self.pred_len

        seq_x = self.data_x[s_begin:s_end]
        if self.inverse:
            seq_y = self.data_x[r_begin:r_begin + self.label_len]
        else:
            seq_y = self.data_y[r_begin:r_begin + self.label_len]
        seq_x_mark = self.data_stamp[s_begin:s_end]
        seq_y_mark = self.data_stamp[r_begin:r_end]

        return seq_x, seq_y, seq_x_mark, seq_y_mark

    def __len__(self):
        return len(self.data_x) - self.seq_len + 1

    def inverse_transform(self, data):
        return self.scaler.inverse_transform(data)
