# Supplementary material for: Deep context-attentive transformer transfer learning for financial forecasting
Source: PeerJ Comput Sci. 2025 Jun 30;11:e2983. doi: 10.7717/peerj-cs.2983 (PMC12453852; doi:10.7717/peerj-cs.2983)
Supplement: Supplemental Information 11 [file peerj-cs-11-2983-s011.py]

#The original code developed by Haixu Wu, available on GitHub, was adapted by the authors, with Ling Feng leading the adaptation, to meet the requirements of the experiments.
#
#All modifications to the original code were made in accordance with the MIT License below:
#
#MIT License
#
#Copyright (c) 2021 THUML @ Tsinghua University
#
#Permission is hereby granted, free of charge, to any person obtaining a copy of this software and associated 
#documentation files (the "Software"), to deal in the Software without restriction, including without limitation 
#the rights to use, copy, modify, merge, publish, distribute, sublicense, and/or sell copies of the Software, 
#and to permit persons to whom the Software is furnished to do so, subject to the following conditions:
#
#The above copyright notice and this permission notice shall be included in all copies or substantial portions of the Software.
#
#THE SOFTWARE IS PROVIDED "AS IS", WITHOUT WARRANTY OF ANY KIND, EXPRESS OR IMPLIED, INCLUDING BUT NOT LIMITED TO 
#THE WARRANTIES OF MERCHANTABILITY, FITNESS FOR A PARTICULAR PURPOSE AND NONINFRINGEMENT. IN NO EVENT SHALL THE AUTHORS 
#OR COPYRIGHT HOLDERS BE LIABLE FOR ANY CLAIM, DAMAGES OR OTHER LIABILITY, WHETHER IN AN ACTION OF CONTRACT, TORT OR 
#OTHERWISE, ARISING FROM, OUT OF OR IN CONNECTION WITH THE SOFTWARE OR THE USE OR OTHER DEALINGS IN THE SOFTWARE.

import os
import torch
import numpy as np


class Exp_Basic(object):
    def __init__(self, args):
        self.args = args
        self.device = self._acquire_device()
        self.model = self._build_model().to(self.device)

    def _build_model(self):
        raise NotImplementedError
        return None

    def _acquire_device(self):
        if self.args.use_gpu:
            os.environ["CUDA_VISIBLE_DEVICES"] = str(
                self.args.gpu) if not self.args.use_multi_gpu else self.args.devices
            device = torch.device('cuda:{}'.format(self.args.gpu))
            print('Use GPU: cuda:{}'.format(self.args.gpu))
        else:
            device = torch.device('cpu')
            print('Use CPU')
        return device

    def _get_data(self):
        pass

    def vali(self):
        pass

    def train(self):
        pass

    def test(self):
        pass
        
