# Supplementary material for: Deep context-attentive transformer transfer learning for financial forecasting
Source: PeerJ Comput Sci. 2025 Jun 30;11:e2983. doi: 10.7717/peerj-cs.2983 (PMC12453852; doi:10.7717/peerj-cs.2983)
Supplement: Supplemental Information 12 [file peerj-cs-11-2983-s012.py]

#The original code developed by Haixu Wu, available on GitHub, was adapted by the authors, with Ling Feng leading the adaptation, to meet the requirements of the experiments.
#
#All modifications to the original code were made in accordance with the MIT License below:
#
#MIT License
#
#Copyright (c) 2021 THUML @ Tsinghua University
#
#Permission is hereby granted, free of charge, to any person obtaining a copy of this software and associated 
#documentation files (the "Software"), to deal in the Software without restriction, including without limitation 
#the rights to use, copy, modify, merge, publish, distribute, sublicense, and/or sell copies of the Software, 
#and to permit persons to whom the Software is furnished to do so, subject to the following conditions:
#
#The above copyright notice and this permission notice shall be included in all copies or substantial portions of the Software.
#
#THE SOFTWARE IS PROVIDED "AS IS", WITHOUT WARRANTY OF ANY KIND, EXPRESS OR IMPLIED, INCLUDING BUT NOT LIMITED TO 
#THE WARRANTIES OF MERCHANTABILITY, FITNESS FOR A PARTICULAR PURPOSE AND NONINFRINGEMENT. IN NO EVENT SHALL THE AUTHORS 
#OR COPYRIGHT HOLDERS BE LIABLE FOR ANY CLAIM, DAMAGES OR OTHER LIABILITY, WHETHER IN AN ACTION OF CONTRACT, TORT OR 
#OTHERWISE, ARISING FROM, OUT OF OR IN CONNECTION WITH THE SOFTWARE OR THE USE OR OTHER DEALINGS IN THE SOFTWARE.

from data_provider.data_factory import data_provider
from exp.exp_basic import Exp_Basic
import CNNCorrelationBasedTransformer
from utils.tools import EarlyStopping, adjust_learning_rate, visual
from utils.metrics import metric

import numpy as np
import torch
import torch.nn as nn
from torch import optim

import os
import time

import warnings
import matplotlib.pyplot as plt
import numpy as np

warnings.filterwarnings('ignore')


class Exp_Main(Exp_Basic):
    def __init__(self, args):
        super(Exp_Main, self).__init__(args)

    def _build_model(self):
        model_dict = {
            'CNNCorrelationBasedTransformer': CNNCorrelationBasedTransformer,
        }
        model = model_dict[self.args.model].Model(self.args).float()

        if self.args.use_multi_gpu and self.args.use_gpu:
            model = nn.DataParallel(model, device_ids=self.args.device_ids)
        return model

    def _get_data(self, flag):
        data_set, data_loader = data_provider(self.args, flag)
        return data_set, data_loader

    def _select_optimizer(self):
        model_optim = optim.Adam(self.model.parameters(), lr=self.args.learning_rate)
        return model_optim

    def _select_criterion(self):
        criterion = nn.MSELoss()
        return criterion

    def vali(self, vali_data, vali_loader, criterion):
        total_loss = []
        self.model.eval()
        with torch.no_grad():
            for i, (batch_x, batch_y, batch_x_mark, batch_y_mark) in enumerate(vali_loader):
                batch_x = batch_x.float().to(self.device)
                batch_y = batch_y.float()

                batch_x_mark = batch_x_mark.float().to(self.device)
                batch_y_mark = batch_y_mark.float().to(self.device)

                # decoder input
                dec_inp = torch.zeros_like(batch_y[:, -self.args.pred_len:, :]).float()
                dec_inp = torch.cat([batch_y[:, :self.args.label_len, :], dec_inp], dim=1).float().to(self.device)
                # encoder - decoder
                if self.args.use_amp:
                    with torch.cuda.amp.autocast():
                        if self.args.output_attention:
                            outputs = self.model(batch_x, batch_x_mark, dec_inp, batch_y_mark)[0]
                        else:
                            outputs = self.model(batch_x, batch_x_mark, dec_inp, batch_y_mark)
                else:
                    if self.args.output_attention:
                        outputs = self.model(batch_x, batch_x_mark, dec_inp, batch_y_mark)[0]
                    else:
                        outputs = self.model(batch_x, batch_x_mark, dec_inp, batch_y_mark)
                f_dim = -1 if self.args.features == 'MS' else 0
                outputs = outputs[:, -self.args.pred_len:, f_dim:]
                batch_y = batch_y[:, -self.args.pred_len:, f_dim:].to(self.device)

                pred = outputs.detach().cpu()
                true = batch_y.detach().cpu()

                loss = criterion(pred, true)

                total_loss.append(loss)
        total_loss = np.average(total_loss)
        self.model.train()
        return total_loss

    def train(self, setting):
        train_data, train_loader = self._get_data(flag='train')
        vali_data, vali_loader = self._get_data(flag='val')
        test_data, test_loader = self._get_data(flag='test')

        path = os.path.join(self.args.checkpoints, setting)
        if not os.path.exists(path):
            os.makedirs(path)

        time_now = time.time()

        train_steps = len(train_loader)
        early_stopping = EarlyStopping(patience=self.args.patience, verbose=True)

        model_optim = self._select_optimizer()
        criterion = self._select_criterion()

        if self.args.use_amp:
            scaler = torch.cuda.amp.GradScaler()


        for epoch in range(self.args.train_epochs):
            iter_count = 0
            train_loss = []

            self.model.train()
            epoch_time = time.time()
            for i, (batch_x, batch_y, batch_x_mark, batch_y_mark) in enumerate(train_loader):
                iter_count += 1
                model_optim.zero_grad()
                batch_x = batch_x.float().to(self.device)

                batch_y = batch_y.float().to(self.device)
                batch_x_mark = batch_x_mark.float().to(self.device)
                batch_y_mark = batch_y_mark.float().to(self.device)

                # decoder input
                dec_inp = torch.zeros_like(batch_y[:, -self.args.pred_len:, :]).float()
                dec_inp = torch.cat([batch_y[:, :self.args.label_len, :], dec_inp], dim=1).float().to(self.device)

                # encoder - decoder
                if self.args.use_amp:
                    with torch.cuda.amp.autocast():
                        if self.args.output_attention:
                            outputs = self.model(batch_x, batch_x_mark, dec_inp, batch_y_mark)[0]
                        else:
                            outputs = self.model(batch_x, batch_x_mark, dec_inp, batch_y_mark)

                        f_dim = -1 if self.args.features == 'MS' else 0
                        outputs = outputs[:, -self.args.pred_len:, f_dim:]
                        batch_y = batch_y[:, -self.args.pred_len:, f_dim:].to(self.device)
                        loss = criterion(outputs, batch_y)
                        train_loss.append(loss.item())
                else:
                    if self.args.output_attention:
                        outputs = self.model(batch_x, batch_x_mark, dec_inp, batch_y_mark)[0]
                    else:
                        outputs = self.model(batch_x, batch_x_mark, dec_inp, batch_y_mark)

                    f_dim = -1 if self.args.features == 'MS' else 0
                    outputs = outputs[:, -self.args.pred_len:, f_dim:]
                    batch_y = batch_y[:, -self.args.pred_len:, f_dim:].to(self.device)
                    loss = criterion(outputs, batch_y)
                    train_loss.append(loss.item())

                if (i + 1) % 100 == 0:
                    print("\titers: {0}, epoch: {1} | loss: {2:.7f}".format(i + 1, epoch + 1, loss.item()))
                    speed = (time.time() - time_now) / iter_count
                    left_time = speed * ((self.args.train_epochs - epoch) * train_steps - i)
                    print('\tspeed: {:.4f}s/iter; left time: {:.4f}s'.format(speed, left_time))
                    iter_count = 0
                    time_now = time.time()

                if self.args.use_amp:
                    scaler.scale(loss).backward()
                    scaler.step(model_optim)
                    scaler.update()
                else:
                    loss.backward()
                    model_optim.step()

            print("Epoch: {} cost time: {}".format(epoch + 1, time.time() - epoch_time))
            train_loss = np.average(train_loss)
            vali_loss = self.vali(vali_data, vali_loader, criterion)
            test_loss = self.vali(test_data, test_loader, criterion)

            print("Epoch: {0}, Steps: {1} | Train Loss: {2:.7f} Vali Loss: {3:.7f} Test Loss: {4:.7f}".format(
                epoch + 1, train_steps, train_loss, vali_loss, test_loss))
            early_stopping(vali_loss, self.model, path)
            if early_stopping.early_stop:
                print("Early stopping")
                break

            adjust_learning_rate(model_optim, epoch + 1, self.args)

        best_model_path = path + '/' + 'checkpoint.pth'
        self.model.load_state_dict(torch.load(best_model_path))

        return

    def test(self, setting, test=0):
        test_data, test_loader = self._get_data(flag='test')
        if test:
            print('loading model')
            self.model.load_state_dict(torch.load(os.path.join('./checkpoints/' + setting, 'checkpoint.pth')))

        preds = []
        trues = []
        folder_path = './test_results/' + setting + '/'
        if not os.path.exists(folder_path):
            os.makedirs(folder_path)

        self.model.eval()
        with torch.no_grad():
            for i, (batch_x, batch_y, batch_x_mark, batch_y_mark) in enumerate(test_loader):
                batch_x = batch_x.float().to(self.device)
                batch_y = batch_y.float().to(self.device)

                batch_x_mark = batch_x_mark.float().to(self.device)
                batch_y_mark = batch_y_mark.float().to(self.device)

                # decoder input
                dec_inp = torch.zeros_like(batch_y[:, -self.args.pred_len:, :]).float()
                dec_inp = torch.cat([batch_y[:, :self.args.label_len, :], dec_inp], dim=1).float().to(self.device)
                # encoder - decoder
                if self.args.use_amp:
                    with torch.cuda.amp.autocast():
                        if self.args.output_attention:
                            outputs = self.model(batch_x, batch_x_mark, dec_inp, batch_y_mark)[0]
                        else:
                            outputs = self.model(batch_x, batch_x_mark, dec_inp, batch_y_mark)
                else:
                    if self.args.output_attention:
                        outputs = self.model(batch_x, batch_x_mark, dec_inp, batch_y_mark)[0]

                    else:
                        outputs = self.model(batch_x, batch_x_mark, dec_inp, batch_y_mark)

                f_dim = -1 if self.args.features == 'MS' else 0
                outputs = outputs[:, -self.args.pred_len:, f_dim:]
                batch_y = batch_y[:, -self.args.pred_len:, f_dim:].to(self.device)
                outputs = outputs.detach().cpu().numpy()
                batch_y = batch_y.detach().cpu().numpy()

                pred = outputs  # outputs.detach().cpu().numpy()  # .squeeze()
                true = batch_y  # batch_y.detach().cpu().numpy()  # .squeeze()

                preds.append(pred)
                trues.append(true)
                if i % 20 == 0:
                    input = batch_x.detach().cpu().numpy()
                    gt = np.concatenate((input[0, :, -1], true[0, :, -1]), axis=0)
                    pd = np.concatenate((input[0, :, -1], pred[0, :, -1]), axis=0)
                    visual(gt, pd, os.path.join(folder_path, str(i) + '.pdf'))

        preds = np.concatenate(preds, axis=0)
        trues = np.concatenate(trues, axis=0)
        print('test shape:', preds.shape, trues.shape)
        preds = preds.reshape(-1, preds.shape[-2], preds.shape[-1])
        trues = trues.reshape(-1, trues.shape[-2], trues.shape[-1])
        print('test shape:', preds.shape, trues.shape)

        # result save
        folder_path = './results/' + setting + '/'
        if not os.path.exists(folder_path):
            os.makedirs(folder_path)

        mae, mse, rmse, mape, mspe, R2, rse = metric(preds, trues)
        print('mse:{}, mae:{}'.format(mse, mae))
        f = open("result.txt", 'a')
        f.write(setting + "  \n")
        f.write('mse:{}, mae:{}'.format(mse, mae))
        f.write('\n')
        f.write('\n')
        f.close()

        np.save(folder_path + 'metrics.npy', np.array([mae, mse, rmse, mape, mspe, R2, rse]))
        np.save(folder_path + 'pred.npy', preds)
        np.save(folder_path + 'true.npy', trues)

        return

    def predict(self, setting, load=False):
        pred_data, pred_loader = self._get_data(flag='pred')

        if load:
            path = os.path.join(self.args.checkpoints, setting)
            best_model_path = path + '/' + 'checkpoint.pth'
            self.model.load_state_dict(torch.load(best_model_path))

        preds = []

        self.model.eval()
        with torch.no_grad():
            for i, (batch_x, batch_y, batch_x_mark, batch_y_mark) in enumerate(pred_loader):
                batch_x = batch_x.float().to(self.device)
                batch_y = batch_y.float()
                batch_x_mark = batch_x_mark.float().to(self.device)
                batch_y_mark = batch_y_mark.float().to(self.device)

                # decoder input
                dec_inp = torch.zeros([batch_y.shape[0], self.args.pred_len, batch_y.shape[2]]).float()
                dec_inp = torch.cat([batch_y[:, :self.args.label_len, :], dec_inp], dim=1).float().to(self.device)
                # encoder - decoder
                if self.args.use_amp:
                    with torch.cuda.amp.autocast():
                        if self.args.output_attention:
                            outputs = self.model(batch_x, batch_x_mark, dec_inp, batch_y_mark)[0]
                        else:
                            outputs = self.model(batch_x, batch_x_mark, dec_inp, batch_y_mark)
                else:
                    if self.args.output_attention:
                        outputs = self.model(batch_x, batch_x_mark, dec_inp, batch_y_mark)[0]
                    else:
                        outputs = self.model(batch_x, batch_x_mark, dec_inp, batch_y_mark)
                pred = outputs.detach().cpu().numpy()  # .squeeze()
                preds.append(pred)

        preds = np.array(preds)
        preds = preds.reshape(-1, preds.shape[-2], preds.shape[-1])

        # result save
        folder_path = './results/' + setting + '/'
        if not os.path.exists(folder_path):
            os.makedirs(folder_path)

        np.save(folder_path + 'real_prediction.npy', preds)

        return
