# Supplementary material for: Deep context-attentive transformer transfer learning for financial forecasting
Source: PeerJ Comput Sci. 2025 Jun 30;11:e2983. doi: 10.7717/peerj-cs.2983 (PMC12453852; doi:10.7717/peerj-cs.2983)
Supplement: Supplemental Information 13 [file peerj-cs-11-2983-s013.py]

#The original code developed by Haixu Wu, available on GitHub, was adapted by the authors, with Ling Feng leading the adaptation, to meet the requirements of the experiments.
#
#All modifications to the original code were made in accordance with the MIT License below:
#
#MIT License
#
#Copyright (c) 2021 THUML @ Tsinghua University
#
#Permission is hereby granted, free of charge, to any person obtaining a copy of this software and associated 
#documentation files (the "Software"), to deal in the Software without restriction, including without limitation 
#the rights to use, copy, modify, merge, publish, distribute, sublicense, and/or sell copies of the Software, 
#and to permit persons to whom the Software is furnished to do so, subject to the following conditions:
#
#The above copyright notice and this permission notice shall be included in all copies or substantial portions of the Software.
#
#THE SOFTWARE IS PROVIDED "AS IS", WITHOUT WARRANTY OF ANY KIND, EXPRESS OR IMPLIED, INCLUDING BUT NOT LIMITED TO 
#THE WARRANTIES OF MERCHANTABILITY, FITNESS FOR A PARTICULAR PURPOSE AND NONINFRINGEMENT. IN NO EVENT SHALL THE AUTHORS 
#OR COPYRIGHT HOLDERS BE LIABLE FOR ANY CLAIM, DAMAGES OR OTHER LIABILITY, WHETHER IN AN ACTION OF CONTRACT, TORT OR 
#OTHERWISE, ARISING FROM, OUT OF OR IN CONNECTION WITH THE SOFTWARE OR THE USE OR OTHER DEALINGS IN THE SOFTWARE.

import numpy as np
import torch
import matplotlib.pyplot as plt

plt.switch_backend('agg')


def adjust_learning_rate(optimizer, epoch, args):
    # lr = args.learning_rate * (0.2 ** (epoch // 2))
    if args.lradj == 'type1':
        lr_adjust = {epoch: args.learning_rate * (0.5 ** ((epoch - 1) // 1))}
    elif args.lradj == 'type2':
        lr_adjust = {
            2: 5e-5, 4: 1e-5, 6: 5e-6, 8: 1e-6,
            10: 5e-7, 15: 1e-7, 20: 5e-8
        }
    if epoch in lr_adjust.keys():
        lr = lr_adjust[epoch]
        for param_group in optimizer.param_groups:
            param_group['lr'] = lr
        print('Updating learning rate to {}'.format(lr))


class EarlyStopping:
    def __init__(self, patience=7, verbose=False, delta=0):
        self.patience = patience
        self.verbose = verbose
        self.counter = 0
        self.best_score = None
        self.early_stop = False
        self.val_loss_min = np.Inf
        self.delta = delta

    def __call__(self, val_loss, model, path):
        score = -val_loss
        if self.best_score is None:
            self.best_score = score
            self.save_checkpoint(val_loss, model, path)
        elif score < self.best_score + self.delta:
            self.counter += 1
            print(f'EarlyStopping counter: {self.counter} out of {self.patience}')
            if self.counter >= self.patience:
                self.early_stop = True
        else:
            self.best_score = score
            self.save_checkpoint(val_loss, model, path)
            self.counter = 0

    def save_checkpoint(self, val_loss, model, path):
        if self.verbose:
            print(f'Validation loss decreased ({self.val_loss_min:.6f} --> {val_loss:.6f}).  Saving model ...')
        torch.save(model.state_dict(), path + '/' + 'checkpoint.pth')
        self.val_loss_min = val_loss


class dotdict(dict):
    """dot.notation access to dictionary attributes"""
    __getattr__ = dict.get
    __setattr__ = dict.__setitem__
    __delattr__ = dict.__delitem__


class StandardScaler():
    def __init__(self, mean, std):
        self.mean = mean
        self.std = std

    def transform(self, data):
        return (data - self.mean) / self.std

    def inverse_transform(self, data):
        return (data * self.std) + self.mean


def visual(true, preds=None, name='./pic/test.pdf'):
    """
    Results visualization
    """
    plt.figure()
    plt.plot(true, label='GroundTruth', linewidth=2)
    if preds is not None:
        plt.plot(preds, label='Prediction', linewidth=2)
    plt.legend()
    plt.savefig(name, bbox_inches='tight')
