# Supplementary material for: Deep context-attentive transformer transfer learning for financial forecasting
Source: PeerJ Comput Sci. 2025 Jun 30;11:e2983. doi: 10.7717/peerj-cs.2983 (PMC12453852; doi:10.7717/peerj-cs.2983)
Supplement: Supplemental Information 14 [file peerj-cs-11-2983-s014.py]

#The original code developed by Haixu Wu, available on GitHub, was adapted by the authors, with Ling Feng leading the adaptation, to meet the requirements of the experiments.
#
#All modifications to the original code were made in accordance with the MIT License below:
#
#MIT License
#
#Copyright (c) 2021 THUML @ Tsinghua University
#
#Permission is hereby granted, free of charge, to any person obtaining a copy of this software and associated 
#documentation files (the "Software"), to deal in the Software without restriction, including without limitation 
#the rights to use, copy, modify, merge, publish, distribute, sublicense, and/or sell copies of the Software, 
#and to permit persons to whom the Software is furnished to do so, subject to the following conditions:
#
#The above copyright notice and this permission notice shall be included in all copies or substantial portions of the Software.
#
#THE SOFTWARE IS PROVIDED "AS IS", WITHOUT WARRANTY OF ANY KIND, EXPRESS OR IMPLIED, INCLUDING BUT NOT LIMITED TO 
#THE WARRANTIES OF MERCHANTABILITY, FITNESS FOR A PARTICULAR PURPOSE AND NONINFRINGEMENT. IN NO EVENT SHALL THE AUTHORS 
#OR COPYRIGHT HOLDERS BE LIABLE FOR ANY CLAIM, DAMAGES OR OTHER LIABILITY, WHETHER IN AN ACTION OF CONTRACT, TORT OR 
#OTHERWISE, ARISING FROM, OUT OF OR IN CONNECTION WITH THE SOFTWARE OR THE USE OR OTHER DEALINGS IN THE SOFTWARE.

import torch


class TriangularCausalMask():
    def __init__(self, B, L, device="cpu"):
        mask_shape = [B, 1, L, L]
        with torch.no_grad():
            self._mask = torch.triu(torch.ones(mask_shape, dtype=torch.bool), diagonal=1).to(device)

    @property
    def mask(self):
        return self._mask


class ProbMask():
    def __init__(self, B, H, L, index, scores, device="cpu"):
        _mask = torch.ones(L, scores.shape[-1], dtype=torch.bool).to(device).triu(1)
        _mask_ex = _mask[None, None, :].expand(B, H, L, scores.shape[-1])
        indicator = _mask_ex[torch.arange(B)[:, None, None],
                    torch.arange(H)[None, :, None],
                    index, :].to(device)
        self._mask = indicator.view(scores.shape).to(device)

    @property
    def mask(self):
        return self._mask
