# Supplementary material for: Deep context-attentive transformer transfer learning for financial forecasting
Source: PeerJ Comput Sci. 2025 Jun 30;11:e2983. doi: 10.7717/peerj-cs.2983 (PMC12453852; doi:10.7717/peerj-cs.2983)
Supplement: Supplemental Information 16 [file peerj-cs-11-2983-s016.py]

#The original code developed by Haixu Wu, available on GitHub, was adapted by the authors, with Ling Feng leading the adaptation, to meet the requirements of the experiments.
#
#All modifications to the original code were made in accordance with the MIT License below:
#
#MIT License
#
#Copyright (c) 2021 THUML @ Tsinghua University
#
#Permission is hereby granted, free of charge, to any person obtaining a copy of this software and associated 
#documentation files (the "Software"), to deal in the Software without restriction, including without limitation 
#the rights to use, copy, modify, merge, publish, distribute, sublicense, and/or sell copies of the Software, 
#and to permit persons to whom the Software is furnished to do so, subject to the following conditions:
#
#The above copyright notice and this permission notice shall be included in all copies or substantial portions of the Software.
#
#THE SOFTWARE IS PROVIDED "AS IS", WITHOUT WARRANTY OF ANY KIND, EXPRESS OR IMPLIED, INCLUDING BUT NOT LIMITED TO 
#THE WARRANTIES OF MERCHANTABILITY, FITNESS FOR A PARTICULAR PURPOSE AND NONINFRINGEMENT. IN NO EVENT SHALL THE AUTHORS 
#OR COPYRIGHT HOLDERS BE LIABLE FOR ANY CLAIM, DAMAGES OR OTHER LIABILITY, WHETHER IN AN ACTION OF CONTRACT, TORT OR 
#OTHERWISE, ARISING FROM, OUT OF OR IN CONNECTION WITH THE SOFTWARE OR THE USE OR OTHER DEALINGS IN THE SOFTWARE.

from typing import List

import numpy as np
import pandas as pd
from pandas.tseries import offsets
from pandas.tseries.frequencies import to_offset


class TimeFeature:
    def __init__(self):
        pass

    def __call__(self, index: pd.DatetimeIndex) -> np.ndarray:
        pass

    def __repr__(self):
        return self.__class__.__name__ + "()"


class SecondOfMinute(TimeFeature):
    """Minute of hour encoded as value between [-0.5, 0.5]"""

    def __call__(self, index: pd.DatetimeIndex) -> np.ndarray:
        return index.second / 59.0 - 0.5


class MinuteOfHour(TimeFeature):
    """Minute of hour encoded as value between [-0.5, 0.5]"""

    def __call__(self, index: pd.DatetimeIndex) -> np.ndarray:
        return index.minute / 59.0 - 0.5


class HourOfDay(TimeFeature):
    """Hour of day encoded as value between [-0.5, 0.5]"""

    def __call__(self, index: pd.DatetimeIndex) -> np.ndarray:
        return index.hour / 23.0 - 0.5


class DayOfWeek(TimeFeature):
    """Hour of day encoded as value between [-0.5, 0.5]"""

    def __call__(self, index: pd.DatetimeIndex) -> np.ndarray:
        return index.dayofweek / 6.0 - 0.5


class DayOfMonth(TimeFeature):
    """Day of month encoded as value between [-0.5, 0.5]"""

    def __call__(self, index: pd.DatetimeIndex) -> np.ndarray:
        return (index.day - 1) / 30.0 - 0.5


class DayOfYear(TimeFeature):
    """Day of year encoded as value between [-0.5, 0.5]"""

    def __call__(self, index: pd.DatetimeIndex) -> np.ndarray:
        return (index.dayofyear - 1) / 365.0 - 0.5


class MonthOfYear(TimeFeature):
    """Month of year encoded as value between [-0.5, 0.5]"""

    def __call__(self, index: pd.DatetimeIndex) -> np.ndarray:
        return (index.month - 1) / 11.0 - 0.5


class WeekOfYear(TimeFeature):
    """Week of year encoded as value between [-0.5, 0.5]"""

    def __call__(self, index: pd.DatetimeIndex) -> np.ndarray:
        return (index.isocalendar().week - 1) / 52.0 - 0.5


def time_features_from_frequency_str(freq_str: str) -> List[TimeFeature]:
    """
    Returns a list of time features that will be appropriate for the given frequency string.
    Parameters
    ----------
    freq_str
        Frequency string of the form [multiple][granularity] such as "12H", "5min", "1D" etc.
    """

    features_by_offsets = {
        offsets.YearEnd: [],
        offsets.QuarterEnd: [MonthOfYear],
        offsets.MonthEnd: [MonthOfYear],
        offsets.Week: [DayOfMonth, WeekOfYear],
        offsets.Day: [DayOfWeek, DayOfMonth, DayOfYear],
        offsets.BusinessDay: [DayOfWeek, DayOfMonth, DayOfYear],
        offsets.Hour: [HourOfDay, DayOfWeek, DayOfMonth, DayOfYear],
        offsets.Minute: [
            MinuteOfHour,
            HourOfDay,
            DayOfWeek,
            DayOfMonth,
            DayOfYear,
        ],
        offsets.Second: [
            SecondOfMinute,
            MinuteOfHour,
            HourOfDay,
            DayOfWeek,
            DayOfMonth,
            DayOfYear,
        ],
    }

    offset = to_offset(freq_str)

    for offset_type, feature_classes in features_by_offsets.items():
        if isinstance(offset, offset_type):
            return [cls() for cls in feature_classes]

    supported_freq_msg = f"""
    Unsupported frequency {freq_str}
    The following frequencies are supported:
        Y   - yearly
            alias: A
        M   - monthly
        W   - weekly
        D   - daily
        B   - business days
        H   - hourly
        T   - minutely
            alias: min
        S   - secondly
    """
    raise RuntimeError(supported_freq_msg)


def time_features(dates, freq='h'):
    return np.vstack([feat(dates) for feat in time_features_from_frequency_str(freq)])
