# Supplementary material for: Deep context-attentive transformer transfer learning for financial forecasting
Source: PeerJ Comput Sci. 2025 Jun 30;11:e2983. doi: 10.7717/peerj-cs.2983 (PMC12453852; doi:10.7717/peerj-cs.2983)
Supplement: Supplemental Information 17 — Financial time-series data, including date, open, high, low, and closing (OT) prices, structured for time-series forecasting. [file peerj-cs-11-2983-s017.zip]

Archive with 10 entries (10 files):
- dax2024.csv
- dj2024.csv
- fs2024.csv
- gold2024.csv
- hsi2024.csv
- ibo2024.csv
- nk2024.csv
- sensex(bse)2024.csv
- set2024.csv
- sse2024.csv
