# Supplementary material for: Deep context-attentive transformer transfer learning for financial forecasting
Source: PeerJ Comput Sci. 2025 Jun 30;11:e2983. doi: 10.7717/peerj-cs.2983 (PMC12453852; doi:10.7717/peerj-cs.2983)
Supplement: Supplemental Information 17 — Financial time-series data, including date, open, high, low, and closing (OT) prices, structured for time-series forecasting. [file peerj-cs-11-2983-s017.zip › dax2024.csv]

date	Open	High	Low	OT
2021-2-1	13559.94043	13648.0498	13518.4502	13622.01953
2021-2-2	13724.12012	13844.94043	13693.92969	13835.16016
2021-2-3	13986.71973	13988.15039	13866.38965	13933.62988
2021-2-4	13971.94043	14069.88965	13955.7002	14060.29004
2021-2-5	14061.69043	14114.44043	14013.12988	14056.71973
2021-2-8	14156.83984	14169.49023	14056.5498	14059.91016
2021-2-9	14055.59961	14061.61035	13962.13965	14011.7998
2021-2-10	14063.12012	14063.12012	13830.12012	13932.96973
2021-2-11	13958.38965	14053.05957	13916.62988	14040.91016
2021-2-12	13976.12988	14050.95996	13916.73047	14049.88965
2021-2-15	14109.07031	14131.20996	14074.25	14109.48047
2021-2-16	14105.12988	14130.74023	14049.98047	14064.59961
2021-2-17	14028.09961	14036.9502	13894.05957	13909.26953
2021-2-18	13926.83984	13961.0498	13853.76953	13886.92969
2021-2-19	13941.40039	14026.17969	13892.71973	13993.23047
2021-2-22	13858.55957	13975.08008	13802.5498	13950.04004
2021-2-23	13984.98047	13989.24023	13664.70996	13864.80957
2021-2-24	13855.84961	13998.2998	13855.84961	13976
2021-2-25	14045.01953	14051.00977	13879.16992	13879.33008
2021-2-26	13685.7998	13881.25977	13673.07031	13786.29004
2021-3-1	13962.42969	14022.01953	13873.83008	14012.82031
2021-3-2	13962.07031	14101.79004	13961.62012	14039.7998
2021-3-3	14130.86035	14197.49023	13979.73047	14080.03027
2021-3-4	14015.44043	14095.80957	13959.26953	14056.33984
2021-3-5	13958.54004	14068.03027	13868.2002	13920.69043
2021-3-8	14024.57031	14402.91992	13977.12988	14380.91016
2021-3-9	14345.50977	14475.65039	14309.34961	14437.94043
2021-3-10	14439.4502	14560.96973	14408.51953	14540.25
2021-3-11	14553.54004	14595.01953	14515.07031	14569.38965
2021-3-12	14492.4502	14527.41992	14450.71973	14502.38965
2021-3-15	14504.49023	14572.24023	14409.34961	14461.41992
2021-3-16	14519.71973	14601.79004	14511.2998	14557.58008
2021-3-17	14565.29004	14601.62988	14539.7002	14596.61035
2021-3-18	14673.71973	14804.00977	14669.9502	14775.51953
2021-3-19	14697.25977	14747.55957	14563.20996	14621
2021-3-22	14551.16992	14677.12012	14539.26953	14657.20996
2021-3-23	14582.07031	14707.37012	14516.21973	14662.01953
2021-3-24	14543.58008	14619.04004	14523.12012	14610.38965
2021-3-25	14550.40039	14621.36035	14422.65039	14621.36035
2021-3-26	14714.58984	14776.32031	14693.94043	14748.94043
2021-3-29	14809.7998	14845.41992	14756.04004	14817.71973
2021-3-30	14897.66016	15029.7002	14890.28027	15008.61035
2021-3-31	14982.12012	15026.49023	14973.58984	15008.33984
2021-4-1	15053.76953	15110.91992	15032.51953	15107.16992
2021-4-6	15289.96973	15311.86035	15209.90039	15212.67969
2021-4-7	15221.23047	15242.73047	15160.28027	15176.36035
2021-4-8	15236.44043	15247.78027	15144.11035	15202.67969
2021-4-9	15198.13965	15243.55957	15157.20996	15234.16016
2021-4-12	15238.84961	15275.33008	15212.24023	15215
2021-4-13	15244.62012	15281.65039	15184.9502	15234.36035
2021-4-14	15253.58984	15255.91992	15191.50977	15209.15039
2021-4-15	15238.62988	15271.69043	15227.62988	15255.33008
2021-4-16	15277.84961	15473.83008	15274.21973	15459.75
2021-4-19	15496.87012	15501.83984	15368.13965	15368.38965
2021-4-20	15361.15039	15393.12988	15109.54004	15129.50977
2021-4-21	15179.91016	15210.69043	15071.78027	15195.96973
2021-4-22	15252.04004	15328.33008	15230.2002	15320.51953
2021-4-23	15267.75977	15309.08984	15149.34961	15279.62012
2021-4-26	15297.92969	15325.88965	15237.01953	15296.33984
2021-4-27	15282.83984	15293.88965	15186.75977	15249.26953
2021-4-28	15320.40039	15355.28027	15266.61035	15292.17969
2021-4-29	15326.23047	15329.71973	15085.01953	15154.2002
2021-4-30	15204.38965	15244.25977	15135.91016	15135.91016
2021-5-3	15191.79004	15268.55957	15111.2998	15236.46973
2021-5-4	15259.5	15260.75	14845.26953	14856.48047
2021-5-5	14969.62988	15170.78027	14963.76953	15170.78027
2021-5-6	15170.76953	15281.40039	15092.76953	15196.74023
2021-5-7	15348.32031	15406.41016	15290.2002	15399.65039
2021-5-10	15417.53027	15419.42969	15347.95996	15400.41016
2021-5-11	15253.32031	15255.88965	15006.73047	15119.75
2021-5-12	15144.04004	15226.36035	15058.11035	15150.21973
2021-5-13	14967.7998	15235.88965	14816.34961	15199.67969
2021-5-14	15301.74023	15417.24023	15214.67969	15416.63965
2021-5-17	15432.33984	15482.23047	15353.66016	15396.62012
2021-5-18	15514.71973	15538.00977	15344.09961	15386.58008
2021-5-19	15238.82031	15266.53027	14961.26953	15113.55957
2021-5-20	15207.32031	15370.25977	15102.34961	15370.25977
2021-5-21	15411.03027	15467.19043	15364.42969	15437.50977
2021-5-25	15548.29004	15568.59961	15465.08984	15465.08984
2021-5-26	15520.44043	15541.86035	15407.48047	15450.71973
2021-5-27	15419.2002	15490.05957	15350.66992	15406.73047
2021-5-28	15443.13965	15548.71973	15435.74023	15519.98047
2021-5-31	15496.48047	15499.63965	15414.37988	15421.12988
2021-6-1	15513.12988	15685.40039	15512.36035	15567.36035
2021-6-2	15570.76953	15631.01953	15554.01953	15602.70996
2021-6-3	15591.54004	15657.15039	15477.32031	15632.66992
2021-6-4	15651.69043	15705.88965	15607.91992	15692.90039
2021-6-7	15661.58008	15732.05957	15614.17969	15677.15039
2021-6-8	15674.41016	15727.23047	15638.32031	15640.59961
2021-6-9	15642.74023	15669.13965	15505.15039	15581.13965
2021-6-10	15610.08008	15637.94043	15513.36035	15571.21973
2021-6-11	15583.29004	15703.83984	15548.34961	15693.26953
2021-6-14	15739.88965	15802.66992	15673.63965	15673.63965
2021-6-15	15744.76953	15792.34961	15714.94043	15729.51953
2021-6-16	15756.83008	15759.66016	15674.61035	15710.57031
2021-6-17	15655.32031	15752.33984	15649.21973	15727.66992
2021-6-18	15720.51953	15736.92969	15426.75977	15448.04004
2021-6-21	15391.5	15606.57031	15309.44043	15603.24023
2021-6-22	15587.57031	15652.75	15518.30957	15636.33008
2021-6-23	15674.33008	15675.90039	15456.38965	15456.38965
2021-6-24	15528.5498	15606.88965	15476.66992	15589.23047
2021-6-25	15584.90039	15612.66016	15533.40039	15607.96973
2021-6-28	15570.7998	15668.08008	15542.16992	15554.17969
2021-6-29	15565.83008	15752.92969	15555.49023	15690.58984
2021-6-30	15700.05957	15709.33984	15461.2002	15531.04004
2021-7-1	15624.28027	15708.78027	15488.49023	15603.80957
2021-7-2	15644.83984	15705.53027	15616.42969	15650.08984
2021-7-5	15628.41992	15673.87988	15535.29004	15661.96973
2021-7-6	15615.07031	15647.87988	15466.66016	15511.37988
2021-7-7	15606.94043	15700.9502	15604.58008	15692.70996
2021-7-8	15584.71973	15591.65039	15304.41016	15420.63965
2021-7-9	15497.92969	15687.92969	15479.44043	15687.92969
2021-7-12	15675.41992	15806.90039	15631.83984	15790.50977
2021-7-13	15769.50977	15806.57031	15747.57031	15789.63965
2021-7-14	15733.19043	15810.67969	15717.83008	15788.98047
2021-7-15	15737.36035	15737.36035	15592.00977	15629.66016
2021-7-16	15682.75	15699.92969	15476.99023	15540.30957
2021-7-19	15420.13965	15423.83984	15048.55957	15133.2002
2021-7-20	15234.84961	15300.29004	15091.90039	15216.26953
2021-7-21	15239.91992	15443.75977	15194.54004	15422.5
2021-7-22	15533.21973	15578.75	15471.46973	15514.54004
2021-7-23	15603.69043	15681.41016	15583.65039	15669.29004
2021-7-26	15586.66016	15641.61035	15544.94043	15618.98047
2021-7-27	15537.88965	15586.90039	15423.55957	15519.12988
2021-7-28	15538.75	15577.12988	15497.09961	15570.36035
2021-7-29	15608.82031	15659.21973	15563.65039	15640.46973
2021-7-30	15493.74023	15613.66016	15440.88965	15544.38965
2021-8-2	15631.7002	15702.88965	15511.25	15568.73047
2021-8-3	15537.69043	15608.07031	15492.58008	15555.08008
2021-8-4	15653.65039	15712.26953	15600.7998	15692.12988
2021-8-5	15691.74023	15751.87988	15672.26953	15744.66992
2021-8-6	15770.84961	15808.24023	15737.09961	15761.4502
2021-8-9	15773.50977	15798.50977	15699.26953	15745.41016
2021-8-10	15734.13965	15802.15039	15733.65039	15770.70996
2021-8-11	15792.12012	15887.16016	15724.99023	15826.08984
2021-8-12	15829.26953	15964.37988	15823.53027	15937.50977
2021-8-13	15948.15039	16030.33008	15940.82031	15977.44043
2021-8-16	15875.7002	15961.17969	15851.28027	15925.73047
2021-8-17	15872.12012	15937.46973	15811.57031	15921.9502
2021-8-18	15935.20996	15969.84961	15872.99023	15965.96973
2021-8-19	15737.17969	15804.84961	15621.98047	15765.80957
2021-8-20	15734.67969	15808.04004	15656.28027	15808.04004
2021-8-23	15930.71973	15930.71973	15799.58984	15852.79004
2021-8-24	15897.86035	15918.71973	15856.0498	15905.84961
2021-8-25	15912.84961	15932.62012	15853.32031	15860.66016
2021-8-26	15773.70996	15834.91016	15701.84961	15793.62012
2021-8-27	15778.91992	15859.76953	15752.08984	15851.75
2021-8-30	15856.70996	15896.73047	15847.66016	15887.30957
2021-8-31	15929.25977	16006.75977	15761.57031	15835.08984
2021-9-1	15958.41016	15981.7002	15773.44043	15824.29004
2021-9-2	15813.57031	15874.66992	15810.76953	15840.58984
2021-9-3	15841.4502	15868.69043	15690.01953	15781.2002
2021-9-6	15818.44043	15959.74023	15814.62988	15932.12012
2021-9-7	15896.55957	15927.76953	15826.86035	15843.08984
2021-9-8	15714.61035	15755.2998	15590.41016	15610.28027
2021-9-9	15499.4502	15693.21973	15453.95996	15623.15039
2021-9-10	15648.88965	15702.59961	15574.94043	15609.80957
2021-9-13	15681.16992	15787.66016	15674.16016	15701.41992
2021-9-14	15697.71973	15763.58008	15663.41992	15722.99023
2021-9-15	15731.48047	15740.00977	15613.71973	15616
2021-9-16	15666.62988	15745.19043	15638.23047	15651.75
2021-9-17	15774.57031	15791.90039	15455.54004	15490.16992
2021-9-20	15259.5	15262.75977	15019.49023	15132.05957
2021-9-21	15265.03027	15394.33008	15205.7002	15348.53027
2021-9-22	15463.24023	15508.41992	15378.92969	15506.74023
2021-9-23	15630.00977	15695.65039	15593.71973	15643.96973
2021-9-24	15562.13965	15573.45996	15497.16992	15531.75
2021-9-27	15699.00977	15704.0498	15552.08984	15573.87988
2021-9-28	15542.03027	15542.41016	15232.96973	15248.55957
2021-9-29	15357	15422.75	15301.34961	15365.26953
2021-9-30	15434.33008	15448.51953	15246	15260.69043
2021-10-1	15041.59961	15262.75	14983.7998	15156.44043
2021-10-4	15061.86035	15175.25	15016.92969	15036.5498
2021-10-5	15055.40039	15202.2002	15011.44043	15194.49023
2021-10-6	15040.09961	15049.49023	14818.70996	14973.33008
2021-10-7	15162.75	15253.29004	15116.46973	15250.86035
2021-10-8	15242.75977	15267.91992	15184.75977	15206.12988
2021-10-11	15115.45996	15202.74023	15094.44043	15199.13965
2021-10-12	15025.34961	15174.29004	15012.07031	15146.87012
2021-10-13	15130.7998	15302.42969	15109.61035	15249.37988
2021-10-14	15350.71973	15464.37988	15303.38965	15462.71973
2021-10-15	15481.21973	15598.58008	15465.92969	15587.36035
2021-10-18	15518.58984	15542.16992	15416.01953	15474.46973
2021-10-19	15510.99023	15527.96973	15457.42969	15515.83008
2021-10-20	15473.55957	15567.07031	15465.03027	15522.91992
2021-10-21	15408.7998	15532.94043	15406.58984	15472.55957
2021-10-22	15507.99023	15614.75977	15492.29004	15542.98047
2021-10-25	15580.58008	15618.87988	15531.9502	15599.23047
2021-10-26	15652.91016	15781	15650.34961	15757.05957
2021-10-27	15725.40039	15744.79004	15671.58984	15705.80957
2021-10-28	15681.51953	15706.38965	15629.33008	15696.33008
2021-10-29	15579.90039	15689.66016	15495.50977	15688.76953
2021-11-1	15764.5498	15849.40039	15760.34961	15806.29004
2021-11-2	15825.26953	15960.20996	15824.11035	15954.4502
2021-11-3	15957.15039	15972.70996	15922.09961	15959.98047
2021-11-4	16035.90039	16064.79004	15997.62988	16029.65039
2021-11-5	16011.57031	16084.90039	16008.40039	16054.36035
2021-11-8	16040.84961	16068.73047	16016.2002	16046.51953
2021-11-9	16026.74023	16104.12988	16022.63965	16040.46973
2021-11-10	16053	16076.55957	15985.90039	16067.83008
2021-11-11	16067.33984	16114.5498	16032.5	16083.11035
2021-11-12	16100.08008	16122.75977	16065.05957	16094.07031
2021-11-15	16109.41016	16149.87012	16072.29004	16148.63965
2021-11-16	16174.30957	16266.25977	16157.58008	16247.86035
2021-11-17	16248.32031	16283.51953	16240.50977	16251.12988
2021-11-18	16262.29004	16290.19043	16193.33984	16221.73047
2021-11-19	16269.21973	16282.87012	16092.62988	16159.96973
2021-11-22	16188.54004	16202.76953	16090.54004	16115.69043
2021-11-23	15987.2002	16054.37988	15866.00977	15937
2021-11-24	15942.28027	15974.2998	15740.59961	15878.38965
2021-11-25	15928.37988	15962.54004	15865.41016	15917.98047
2021-11-26	15383.90039	15540.29004	15244.45996	15257.04004
2021-11-29	15418.28027	15441.91016	15237.87012	15280.86035
2021-11-30	15117.62988	15280.04004	15015.41992	15100.12988
2021-12-1	15233.37012	15509.45996	15187.08984	15472.66992
2021-12-2	15300.73047	15373.51953	15172.90039	15263.11035
2021-12-3	15422.90039	15422.90039	15101.70996	15169.98047
2021-12-6	15323.2002	15415.45996	15150.54004	15380.79004
2021-12-7	15546.7002	15827.94043	15544.79004	15813.94043
2021-12-8	15781.0498	15834.04004	15683.66992	15687.08984
2021-12-9	15705.92969	15721.48047	15613.40039	15639.25977
2021-12-10	15572.69043	15689.5	15550.4502	15623.30957
2021-12-13	15653.57031	15794.30957	15591.62012	15621.71973
2021-12-14	15680.34961	15697.98047	15448.4502	15453.55957
2021-12-15	15503.63965	15531.04004	15451.74023	15476.34961
2021-12-16	15708.94043	15780.92969	15621.57031	15636.40039
2021-12-17	15599.75	15609.50977	15419.5498	15531.69043
2021-12-20	15152.55957	15296.08008	15060.09961	15239.66992
2021-12-21	15379.08008	15452.41992	15305.61035	15447.44043
2021-12-22	15474.83984	15593.46973	15425.16016	15593.46973
2021-12-23	15660.78027	15768.4502	15622.59961	15756.30957
2021-12-27	15705.53027	15854.62012	15697.44043	15835.25
2021-12-28	15839.19043	15974.79004	15832.95996	15963.7002
2021-12-29	15952.46973	15955.03027	15803.58984	15852.25
2021-12-30	15837.55957	15890.74023	15834.57031	15884.86035
2022-1-3	15947.44043	16069.37988	15943.16016	16020.73047
2022-1-4	16069.7998	16202.58008	16036.51953	16152.61035
2022-1-5	16177.44043	16285.34961	16161.71973	16271.75
2022-1-6	16076.16016	16156.55957	15988.62988	16052.03027
2022-1-7	15999.01953	16044.28027	15862.70996	15947.74023
2022-1-10	16006.44043	16015.33984	15724.23047	15768.26953
2022-1-11	15918.82031	15979.99023	15880.38965	15941.80957
2022-1-12	16054.92969	16061.5	15955.54004	16010.32031
2022-1-13	15959.83008	16090.29004	15941.78027	16031.58984
2022-1-14	15929.37012	15970.7002	15833.73047	15883.24023
2022-1-17	15948.90039	15962.7002	15894.76953	15933.71973
2022-1-18	15839.15039	15843.58008	15669.34961	15772.55957
2022-1-19	15639.4502	15898.0498	15629.86035	15809.71973
2022-1-20	15837.24023	15912.33008	15737.33008	15912.33008
2022-1-21	15694.82031	15728.29004	15456.87012	15603.87988
2022-1-24	15499.61035	15587.38965	14952.66992	15011.12988
2022-1-25	15139.07031	15205.75	14979.11035	15123.87012
2022-1-26	15273.05957	15524.95996	15272.87012	15459.38965
2022-1-27	15229.98047	15582.4502	15197.53027	15524.26953
2022-1-28	15411.86035	15416.58984	15122.65039	15318.9502
2022-1-31	15506.79004	15566.37988	15338.19043	15471.2002
2022-2-1	15620.55957	15687.95996	15537.0498	15619.38965
2022-2-2	15689.16016	15736.51953	15604.99023	15613.76953
2022-2-3	15565.94043	15602.5	15367.16016	15368.46973
2022-2-4	15410.73047	15423.94043	15060.48047	15099.55957
2022-2-7	15220.08008	15256.08008	15076.88965	15206.63965
2022-2-8	15221.7002	15338	15158.7998	15242.37988
2022-2-9	15356.9502	15513.94043	15351.48047	15482.00977
2022-2-10	15597.05957	15614.46973	15413.37012	15490.44043
2022-2-11	15353.86035	15511.33984	15308.69043	15425.12012
2022-2-14	15065.73047	15150.54004	14844.09961	15113.96973
2022-2-15	15077.32031	15418.41016	15068.33008	15412.70996
2022-2-16	15431.26953	15542.83984	15374	15396.07031
2022-2-17	15404.13965	15440.08008	15206.40039	15267.62988
2022-2-18	15278.66016	15317.38965	14989.0498	15042.50977
2022-2-21	15186.62988	15192.46973	14617.66016	14731.12012
2022-2-22	14365.05957	14782.16016	14357.86035	14693
2022-2-23	14754.21973	14901.08984	14586.34961	14631.36035
2022-2-24	13989.41016	14221.70996	13807.28027	14052.09961
2022-2-25	14230.08984	14567.62012	14027.92969	14567.23047
2022-2-28	14263.73047	14510.76953	14106.88965	14461.01953
2022-3-1	14404.21973	14448.61035	13904.84961	13904.84961
2022-3-2	13836.92969	14114.79004	13707.86035	14000.11035
2022-3-3	13990.25	14057.15039	13669.09961	13698.40039
2022-3-4	13485.98047	13562.59961	13094.54004	13094.54004
2022-3-7	12614.08008	13150.34961	12438.84961	12834.65039
2022-3-8	12673.88965	13106.78027	12672	12831.50977
2022-3-9	13215.05957	13847.92969	13199.67969	13847.92969
2022-3-10	13819.44043	13829.96973	13341.79004	13442.09961
2022-3-11	13479.69043	13943.96973	13407.96973	13628.11035
2022-3-14	13827.21973	14082.05957	13815.7998	13929.11035
2022-3-15	13768.44043	13974.83984	13577.80957	13917.26953
2022-3-16	14245.76953	14553.09961	14183.25977	14440.74023
2022-3-17	14500.0498	14509.23047	14243.94043	14388.05957
2022-3-18	14374.41016	14413.08984	14109.79004	14413.08984
2022-3-21	14385.82031	14457.2998	14306.25977	14326.96973
2022-3-22	14365.66992	14508.00977	14343.33984	14473.2002
2022-3-23	14532.83984	14539.30957	14226.42969	14283.65039
2022-3-24	14305.7998	14375.82031	14187.82031	14273.79004
2022-3-25	14332.25977	14428.03027	14247.37988	14305.75977
2022-3-28	14376	14627.58008	14371.90039	14417.37012
2022-3-29	14592.74023	14925.25	14553.70996	14820.33008
2022-3-30	14712.32031	14744.71973	14555.87012	14606.0498
2022-3-31	14674.83008	14732	14404.03027	14414.75
2022-4-1	14447.78027	14506.01953	14403.08984	14446.48047
2022-4-4	14503.95996	14535.07031	14334.09961	14518.16016
2022-4-5	14504.7998	14603.44043	14347.33008	14424.36035
2022-4-6	14402.16016	14437.91016	14027.17969	14151.69043
2022-4-7	14187.12988	14315.34961	14069.53027	14078.15039
2022-4-8	14275.87012	14321.82031	14178.28027	14283.66992
2022-4-11	14162.96973	14298.01953	14094.83008	14192.78027
2022-4-12	13956.55957	14180.08984	13887.11035	14124.9502
2022-4-13	14062.7002	14100.03027	13961.9502	14076.44043
2022-4-14	14098.48047	14198.78027	14038.2998	14163.84961
2022-4-19	14057.42969	14199.08984	13991.7002	14153.45996
2022-4-20	14154.48047	14362.03027	14149.67969	14362.03027
2022-4-21	14376.0498	14598.11035	14374.58984	14502.41016
2022-4-22	14320.50977	14372.46973	14142.08984	14142.08984
2022-4-25	13908.0498	14037.62988	13863.38965	13924.16992
2022-4-26	14087.08008	14112.83984	13749.67969	13756.40039
2022-4-27	13760.21973	13849.42969	13566.2002	13793.94043
2022-4-28	13907.05957	14074.70996	13822.16016	13979.83984
2022-4-29	14095.92969	14187.01953	14038.5498	14097.87988
2022-5-2	13996.82031	14036.11035	13778.12988	13939.07031
2022-5-3	13958.91992	14081.15039	13920.45996	14039.46973
2022-5-4	14020.90039	14073.20996	13970.62012	13970.82031
2022-5-5	14282.76953	14315.24023	13857.58008	13902.51953
2022-5-6	13832.65039	13851.4502	13592.15039	13674.29004
2022-5-9	13624.91992	13697.90039	13380.66992	13380.66992
2022-5-10	13550.01953	13719.9502	13514.49023	13534.74023
2022-5-11	13587.29004	13829.09961	13508.55957	13828.63965
2022-5-12	13512.12988	13808.08984	13479.36035	13739.63965
2022-5-13	13837.41992	14034.15039	13795.63965	14027.92969
2022-5-16	13986.16992	14043.09961	13864.9502	13964.37988
2022-5-17	14072.66992	14203.08984	14056.98047	14185.94043
2022-5-18	14197.17969	14226.46973	13999.54004	14007.75977
2022-5-19	13822.34961	13882.2998	13683.58984	13882.2998
2022-5-20	13968.25977	14161.32031	13944.16016	13981.91016
2022-5-23	14179.83984	14217.48047	14026.13965	14175.40039
2022-5-24	14043.21973	14105.05957	13917.08008	13919.75
2022-5-25	14022.26953	14053.58984	13871.48047	14007.92969
2022-5-26	14025.44043	14253.61035	14025.44043	14231.29004
2022-5-27	14289.53027	14463.5	14246.83008	14462.19043
2022-5-30	14572.7998	14589.4502	14509.58008	14575.98047
2022-5-31	14513.33984	14547.08984	14359.38965	14388.34961
2022-6-1	14478.37012	14489	14329.50977	14340.46973
2022-6-2	14394.36035	14492.78027	14393.04004	14485.16992
2022-6-3	14585.17969	14589.91016	14443.11035	14460.08984
2022-6-6	14576.87012	14709.37988	14548.25977	14653.80957
2022-6-7	14569.2998	14590.69043	14458.33984	14556.62012
2022-6-8	14595.78027	14602.05957	14378.5	14445.99023
2022-6-9	14364.58984	14420.73047	14186.92969	14198.7998
2022-6-10	14110.03027	14121.07031	13749.76953	13761.83008
2022-6-13	13564.46973	13648.83984	13379.87012	13427.03027
2022-6-14	13557.44043	13569.92969	13294	13304.38965
2022-6-15	13480.5	13566.7998	13358.40039	13485.29004
2022-6-16	13440.42969	13443.32031	13007.91016	13038.49023
2022-6-17	13092.84961	13237.7002	13020.41992	13126.25977
2022-6-20	13207.79004	13265.59961	13106.37988	13265.59961
2022-6-21	13335.15039	13443.76953	13273.2002	13292.40039
2022-6-22	13062.25977	13206.11035	12965.69043	13144.28027
2022-6-23	13082.62012	13120.30957	12912.58984	12912.58984
2022-6-24	12949.87012	13160.70996	12904.86035	13118.12988
2022-6-27	13217.90039	13378.41992	13126.86035	13186.07031
2022-6-28	13264.62012	13358.62012	13221.04004	13231.82031
2022-6-29	13089.99023	13132.36035	12946.75977	13003.34961
2022-6-30	12795.21973	12811.42969	12618.67969	12783.76953
2022-7-1	12627.66016	12894.37988	12623.23047	12813.03027
2022-7-4	12904.08984	12919.7002	12741.62988	12773.37988
2022-7-5	12851.29004	12870.24023	12390.9502	12401.2002
2022-7-6	12587.5498	12668.67969	12509.21973	12594.51953
2022-7-7	12757.62988	12867.70996	12693.65039	12843.21973
2022-7-8	12814.09961	13019.12988	12766.7998	13015.23047
2022-7-11	12783.08984	12934.87012	12774.23047	12832.44043
2022-7-12	12751.2998	12905.48047	12655.05957	12905.48047
2022-7-13	12800.87012	12851.90039	12625.21973	12756.32031
2022-7-14	12759.29004	12788.00977	12434.29004	12519.66016
2022-7-15	12562.15039	12875.66992	12532.94043	12864.71973
2022-7-18	12935.0498	13062.23047	12913.69043	12959.80957
2022-7-19	12884.83008	13351.2002	12827.88965	13308.41016
2022-7-20	13356.66992	13399.40039	13129.12988	13281.98047
2022-7-21	13261.82031	13318.63965	13097.75	13246.63965
2022-7-22	13179.55957	13367.04004	13171.13965	13253.67969
2022-7-25	13183.24023	13337.05957	13151.86035	13210.32031
2022-7-26	13181.91992	13197.9502	13042.41016	13096.92969
2022-7-27	13158.63965	13204.58008	13089.95996	13166.37988
2022-7-28	13214.41016	13289.38965	13091.25977	13282.11035
2022-7-29	13353.28027	13515.03027	13340.58984	13484.0498
2022-8-1	13471.2002	13570.21973	13464.90039	13479.62988
2022-8-2	13419.19043	13484.5498	13335.38965	13449.2002
2022-8-3	13398.7002	13595.07031	13388.33984	13587.55957
2022-8-4	13629.7002	13792.87988	13628.57031	13662.67969
2022-8-5	13642.91016	13693.33984	13562.62012	13573.92969
2022-8-8	13703.37988	13745.58984	13604.5498	13687.69043
2022-8-9	13703.37988	13745.58984	13514.70996	13534.96973
2022-8-10	13482.62988	13715.55957	13455.7002	13700.92969
2022-8-11	13747.07031	13763.25977	13661.16992	13694.50977
2022-8-12	13709.83008	13813.0498	13705.01953	13795.84961
2022-8-15	13847.87988	13857.98047	13736	13816.61035
2022-8-16	13849.62012	13947.84961	13824.96973	13910.12012
2022-8-17	13928.12012	13930.57031	13610.44043	13626.70996
2022-8-18	13653.82031	13775.66016	13638.16016	13697.41016
2022-8-19	13591.24023	13660.33984	13525.69043	13544.51953
2022-8-22	13471.44043	13510.29004	13189.26953	13230.57031
2022-8-23	13163.51953	13298.25977	13156.44043	13194.23047
2022-8-24	13131.12012	13238.61035	13085.2002	13220.05957
2022-8-25	13328.49023	13364.5498	13210.99023	13271.95996
2022-8-26	13335.09961	13375.01953	12939.95996	12971.46973
2022-8-29	12838.41992	12942.45996	12758.44043	12892.99023
2022-8-30	12919.42969	13154.15039	12885.08008	12961.13965
2022-8-31	13018.48047	13020.54004	12814.80957	12834.95996
2022-9-1	12713.75	12743.0498	12603.58008	12630.23047
2022-9-2	12768.44043	13051.57031	12736.00977	13050.26953
2022-9-5	12827.58008	12827.58008	12617.40039	12760.78027
2022-9-6	12807.26953	12927.79004	12760.04004	12871.44043
2022-9-7	12770.71973	12953.99023	12736.08984	12915.96973
2022-9-8	12985.61035	13008.82031	12688.87012	12904.32031
2022-9-9	12926.15039	13121.12988	12925.57031	13088.20996
2022-9-12	13171.91992	13441.54004	13165.78027	13402.26953
2022-9-13	13450.38965	13564.83008	13183.19043	13188.9502
2022-9-14	13131.33984	13192.82031	12952.08984	13028
2022-9-15	13040.36035	13111.37988	12927.2002	12956.66016
2022-9-16	12814.91992	12815.33008	12699.21973	12741.25977
2022-9-19	12685.29004	12866.7002	12606.63965	12803.24023
2022-9-20	12849.78027	12936.57031	12638.21973	12670.83008
2022-9-21	12555.30957	12771.78027	12520.80957	12767.15039
2022-9-22	12531.66016	12781.55957	12526.61035	12531.62988
2022-9-23	12506.63965	12521.25	12180.75977	12284.19043
2022-9-26	12231.83984	12368.49023	12184	12227.91992
2022-9-27	12332.84961	12414.08984	12139.67969	12139.67969
2022-9-28	12025.42969	12198.37012	11862.83984	12183.28027
2022-9-29	12143.20996	12147.30957	11866.98047	11975.5498
2022-9-30	12063.08984	12137.76953	11973.91016	12114.36035
2022-10-3	11951.83984	12227.87012	11893.94043	12209.48047
2022-10-4	12360.71973	12673.34961	12358.98047	12670.48047
2022-10-5	12611.07031	12661.87988	12455.36035	12517.17969
2022-10-6	12593.41016	12643.21973	12421.88965	12470.78027
2022-10-7	12414.78027	12497.51953	12272.58984	12273
2022-10-10	12175.51953	12410.83008	12174.62988	12272.94043
2022-10-11	12168.66016	12258.15039	12097.67969	12220.25
2022-10-12	12207.96973	12298.62012	12104.62012	12172.25977
2022-10-13	12114.23047	12379.24023	12000.42969	12355.58008
2022-10-14	12549.01953	12676.41992	12395.99023	12437.80957
2022-10-17	12467.54004	12716.80957	12398.0498	12649.03027
2022-10-18	12788.53027	12931.75977	12746.36035	12765.61035
2022-10-19	12817.62988	12819.11035	12705.25977	12741.41016
2022-10-20	12685.16016	12818.33984	12628.78027	12767.41016
2022-10-21	12641.12012	12775.51953	12548.15039	12730.90039
2022-10-24	12868.76953	13020.4502	12747.37988	12931.4502
2022-10-25	12965.19043	13053.24023	12789.25977	13052.95996
2022-10-26	13054.49023	13203.24023	13023.40039	13195.80957
2022-10-27	13152.99023	13259.49023	13062.04004	13211.23047
2022-10-28	13072.91992	13250.66016	13051.25	13243.33008
2022-10-31	13254.30957	13307.08984	13216.48047	13253.74023
2022-11-1	13344.84961	13444.07031	13287.07031	13338.74023
2022-11-2	13369.33008	13398.63965	13255.07031	13256.74023
2022-11-3	13130.96973	13194.32031	13022.63965	13130.19043
2022-11-4	13201.24023	13542.34961	13193.50977	13459.84961
2022-11-7	13398.79004	13611.2998	13391	13533.51953
2022-11-8	13506.65039	13689.61035	13487.91016	13688.75
2022-11-9	13653.98047	13691.12012	13557.08008	13666.32031
2022-11-10	13603.79004	14157.25	13599.34961	14146.08984
2022-11-11	14179.38965	14263.53027	14172.46973	14224.86035
2022-11-14	14295.80957	14431.17969	14243.34961	14313.2998
2022-11-15	14372.41992	14440.78027	14266.41992	14378.50977
2022-11-16	14374.86035	14382.62012	14195.30957	14234.03027
2022-11-17	14348.45996	14384.54004	14149.7002	14266.37988
2022-11-18	14320.61035	14457.75977	14300.20996	14431.86035
2022-11-21	14395.53027	14425.9502	14321.83984	14379.92969
2022-11-22	14352.54004	14485.49023	14343.7998	14422.34961
2022-11-23	14438.2002	14446.33008	14363.50977	14427.58984
2022-11-24	14456.15039	14570.70996	14447.5498	14539.55957
2022-11-25	14547.58008	14571.66016	14498.0498	14541.37988
2022-11-28	14471.09961	14514.73047	14374.15039	14383.36035
2022-11-29	14404.66992	14429.87012	14327.04004	14355.4502
2022-11-30	14429.21973	14487.7002	14363.32031	14397.04004
2022-12-1	14543.7998	14563.7002	14423.79004	14490.2998
2022-12-2	14465.7002	14584.58984	14372.41992	14529.38965
2022-12-5	14487.42969	14507.16016	14394.37012	14447.61035
2022-12-6	14406.87012	14471.5	14305.25977	14343.19043
2022-12-7	14304.9502	14372.34961	14218.17969	14261.19043
2022-12-8	14277.75	14298.80957	14196.76953	14264.55957
2022-12-9	14325.7998	14385.57031	14217.95996	14370.71973
2022-12-12	14300.42969	14366.38965	14262.59961	14306.62988
2022-12-13	14345.87988	14675.83984	14302.49023	14497.88965
2022-12-14	14453.54004	14470.74023	14375.9502	14460.2002
2022-12-15	14351.30957	14363.12012	13982.58984	13986.23047
2022-12-16	13978.44043	14011.25977	13815.24023	13893.07031
2022-12-19	13934.75	14001.37012	13927.0498	13942.87012
2022-12-20	13829.90039	13931.29004	13791.51953	13884.66016
2022-12-21	13944.69043	14099.75	13912.16992	14097.82031
2022-12-22	14113.00977	14160.87012	13890.54004	13914.07031
2022-12-23	13945.58984	14000.67969	13874.5	13940.92969
2022-12-27	14047.41992	14063.13965	13966.34961	13995.09961
2022-12-28	14013.71973	14018.46973	13914.62012	13925.59961
2022-12-29	13890.80957	14071.71973	13871.32031	14071.71973
2022-12-30	14005.83984	14008.96973	13922.5498	13923.58984
2023-1-2	13992.70996	14095.91016	13976.44043	14069.25977
2023-1-3	14116.07031	14293.87012	14083.75977	14181.66992
2023-1-4	14266.98047	14492.78027	14264.59961	14490.78027
2023-1-5	14451.23047	14501.59961	14403.73047	14436.30957
2023-1-6	14476.71973	14610.23047	14388.98047	14610.01953
2023-1-9	14650.73047	14832.88965	14628.61035	14792.83008
2023-1-10	14741.96973	14790.82031	14692.74023	14774.59961
2023-1-11	14805.40039	14965.46973	14794.99023	14947.91016
2023-1-12	14972.28027	15095.03027	14934.50977	15058.2998
2023-1-13	15063.20996	15132.37012	15041.16016	15086.51953
2023-1-16	15112.0498	15153.19043	15083.94043	15134.04004
2023-1-17	15130.03027	15269.70996	15083.9502	15187.07031
2023-1-18	15182.9502	15250.36035	15156.88965	15181.7998
2023-1-19	15115.5498	15134.07031	14906.26953	14920.36035
2023-1-20	14986.51953	15034.42969	14940.67969	15033.55957
2023-1-23	15077.40039	15145.90039	15022.83008	15102.9502
2023-1-24	15140.5	15147.4502	15022.5498	15093.11035
2023-1-25	15095.71973	15114.41016	14969.65039	15081.63965
2023-1-26	15146.29004	15151.54004	15068.71973	15132.84961
2023-1-27	15115.75	15186.49023	15077.62012	15150.03027
2023-1-30	15070.2998	15161.07031	14988.98047	15126.08008
2023-1-31	15081.16992	15136.21973	14993.58984	15128.26953
2023-2-1	15125.12012	15222.33984	15107.83008	15180.74023
2023-2-2	15275	15520.96973	15264.30957	15509.19043
2023-2-3	15408.40039	15476.66992	15347.86035	15476.42969
2023-2-6	15367.04004	15406.92969	15275.57031	15345.91016
2023-2-7	15359.58984	15363.41016	15273.59961	15320.87988
2023-2-8	15450.66992	15486.12988	15371.92969	15412.0498
2023-2-9	15560.15039	15658.55957	15519.62988	15523.41992
2023-2-10	15438.94043	15487.98047	15246.38965	15307.98047
2023-2-13	15322.05957	15409.26953	15305.94043	15397.33984
2023-2-14	15419	15526.28027	15366.37012	15380.55957
2023-2-15	15394.44043	15520.38965	15388.84961	15506.33984
2023-2-16	15612.42969	15634.04004	15417.16992	15533.63965
2023-2-17	15372.05957	15514.71973	15300.41992	15482
2023-2-20	15524.16016	15532.44043	15436.79004	15477.5498
2023-2-21	15450.62012	15470.51953	15286.70996	15397.62012
2023-2-22	15342.59961	15408.58008	15247.5	15399.88965
2023-2-23	15453.29004	15552.76953	15433.96973	15475.69043
2023-2-24	15501.82031	15530.45996	15162.48047	15209.74023
2023-2-27	15351.62988	15481.05957	15351.62988	15381.42969
2023-2-28	15299.79004	15443.16992	15289.42969	15365.13965
2023-3-1	15399.91016	15478.83984	15254.11035	15305.01953
2023-3-2	15171.07031	15329.29004	15150.66992	15327.63965
2023-3-3	15430.66016	15590.44043	15409.99023	15578.38965
2023-3-6	15597.90039	15677.92969	15587.78027	15653.58008
2023-3-7	15638.44043	15706.37012	15544.07031	15559.53027
2023-3-8	15528.80957	15667.20996	15524.84961	15631.87012
2023-3-9	15619.75	15667.0498	15535.12988	15633.20996
2023-3-10	15369.66992	15495.87012	15316.37988	15427.96973
2023-3-13	15435.16016	15435.80957	14887.44043	14959.46973
2023-3-14	15016.53027	15272.11035	14951.70996	15232.83008
2023-3-15	15175.44043	15246.16992	14702.91016	14735.25977
2023-3-16	14973.83984	15018.30957	14664.16992	14967.09961
2023-3-17	15073.75977	15153.11035	14694.25977	14768.2002
2023-3-20	14715.40039	14980.42969	14458.38965	14933.37988
2023-3-21	15062.05957	15253.09961	15055.92969	15195.33984
2023-3-22	15174.66992	15298.49023	15166.9502	15216.19043
2023-3-23	15178.25	15244.32031	15078.71973	15210.38965
2023-3-24	15135.5	15135.65039	14809.82031	14957.23047
2023-3-27	15133.67969	15185.34961	15020.07031	15127.67969
2023-3-28	15255.92969	15261.49023	15103.75977	15142.01953
2023-3-29	15242.51953	15342.26953	15186.75	15328.78027
2023-3-30	15429.37988	15536.41992	15424.69043	15522.40039
2023-3-31	15568.37012	15659.05957	15499.83984	15628.83984
2023-4-3	15623.4502	15659.34961	15553.90039	15580.91992
2023-4-4	15639.01953	15736.55957	15601.40039	15603.46973
2023-4-5	15611.67969	15627.29004	15482.87988	15520.16992
2023-4-6	15530.2002	15601.49023	15509.08984	15597.88965
2023-4-11	15710.4502	15726.01953	15625.79004	15655.16992
2023-4-12	15689.13965	15827.28027	15668.2002	15703.59961
2023-4-13	15708.20996	15754.99023	15675.15039	15729.45996
2023-4-14	15789.78027	15841.46973	15760.32031	15807.5
2023-4-17	15838.88965	15903.25	15764.37988	15789.53027
2023-4-18	15841.5	15916.28027	15802.75	15882.66992
2023-4-19	15850.51953	15908.46973	15829.5498	15895.2002
2023-4-20	15864.15039	15883.30957	15734.25	15795.96973
2023-4-21	15782.58008	15899.62012	15706.83008	15881.66016
2023-4-24	15852.26953	15919.11035	15831.09961	15863.9502
2023-4-25	15836.79004	15891.73047	15794.80957	15872.12988
2023-4-26	15804.5	15826.01953	15694.36035	15795.73047
2023-4-27	15739.34961	15859.25	15706.69043	15800.4502
2023-4-28	15884.79004	15922.37988	15688.16992	15922.37988
2023-5-2	15950.36035	16011.55957	15707.5498	15726.94043
2023-5-3	15774.01953	15868.87988	15745.98047	15815.05957
2023-5-4	15781.45996	15796.70996	15662.32031	15734.24023
2023-5-5	15837.44043	15961.54004	15755.96973	15961.01953
2023-5-8	15967.57031	15996.16016	15933.69043	15952.83008
2023-5-9	15950.88965	15962.62012	15879.55957	15955.48047
2023-5-10	15973.37988	15984.82031	15848.69043	15896.23047
2023-5-11	15943.84961	15970.54004	15754.75977	15834.91016
2023-5-12	15918.25	15938.00977	15852.09961	15913.82031
2023-5-15	15966.95996	15982.09961	15874.24023	15917.24023
2023-5-16	15892.78027	15968.41016	15862.37012	15897.92969
2023-5-17	15883.61035	15992.76953	15862.15039	15951.2998
2023-5-18	16069.41992	16230.44043	16069.41992	16163.36035
2023-5-19	16233.11035	16331.94043	16203.59961	16275.37988
2023-5-22	16235.98047	16267.92969	16196.36035	16223.99023
2023-5-23	16186.44043	16224.32031	16143.98047	16152.86035
2023-5-24	16008.51953	16013.29004	15802.86035	15842.12988
2023-5-25	15872.45996	15872.59961	15726.5	15793.7998
2023-5-26	15850.08984	16008.58984	15726.74023	15983.96973
2023-5-29	16064.12988	16079.73047	15925.21973	15952.73047
2023-5-30	15962.30957	16058.42969	15889.45996	15908.91016
2023-5-31	15757.42969	15871.7002	15629.12012	15664.01953
2023-6-1	15744.00977	15863.41016	15734.86035	15853.66016
2023-6-2	15949.04004	16071.32031	15922.61035	16051.23047
2023-6-5	16079.86035	16114.83984	15928.44043	15963.88965
2023-6-6	15939.30957	16009.28027	15925.55957	15992.44043
2023-6-7	15998.09961	16020.28027	15909.84961	15960.55957
2023-6-8	15951.61035	16019	15913.9502	15989.95996
2023-6-9	15993.01953	15998.90039	15924.50977	15949.83984
2023-6-12	16052.91016	16126.2998	16021.5498	16097.87012
2023-6-13	16218.2002	16232.7002	16088.46973	16230.67969
2023-6-14	16219.08984	16336.26953	16217.4502	16310.79004
2023-6-15	16275.73047	16301.73047	16165.66016	16290.12012
2023-6-16	16306.62988	16427.41992	16276.79004	16357.62988
2023-6-19	16272.20996	16302.29004	16189.57031	16201.2002
2023-6-20	16100.29004	16184.2998	16069.09961	16111.32031
2023-6-21	16082.75	16145.29004	16002.26953	16023.12988
2023-6-22	15867.65039	15988.20996	15810.48047	15988.16016
2023-6-23	15862.79004	15917.13965	15733.12012	15829.94043
2023-6-26	15874.15039	15874.90039	15713.7002	15813.05957
2023-6-27	15873.73047	15895.7002	15758.12988	15846.86035
2023-6-28	15922.70996	15994.30957	15906.87988	15949
2023-6-29	15960.46973	15998.66992	15920.04004	15946.71973
2023-6-30	15989.42969	16176.5498	15978.90039	16147.90039
2023-7-3	16187.91016	16209.29004	16070.49023	16081.04004
2023-7-4	16082.92969	16103.9502	16023.71973	16039.16992
2023-7-5	15930.16016	15982.95996	15901.38965	15937.58008
2023-7-6	15816.11035	15846.25	15495.83984	15528.54004
2023-7-7	15515	15661.41016	15456.16016	15603.40039
2023-7-10	15585.33984	15722.03027	15545.33008	15673.16016
2023-7-11	15716.25977	15807.66016	15659.09961	15790.33984
2023-7-12	15842.25977	16044.28027	15806.28027	16023
2023-7-13	16009.25977	16185.11035	16000.37988	16141.03027
2023-7-14	16123.12988	16149.12012	16071.74023	16105.07031
2023-7-17	16013.51953	16102.50977	15995.4502	16068.65039
2023-7-18	16042.03027	16140.2002	16031.07031	16125.49023
2023-7-19	16190	16240.79004	16075.16992	16108.92969
2023-7-20	16059.21973	16211.42969	16050.98047	16204.21973
2023-7-21	16125.20996	16181.33984	16103.48047	16177.21973
2023-7-24	16126.70996	16208.75977	16121.26953	16190.9502
2023-7-25	16169.75	16225.88965	16135.59961	16211.58984
2023-7-26	16183.7002	16212.91016	16000.04004	16131.45996
2023-7-27	16162.16016	16408.80078	16131.63965	16406.0293
2023-7-28	16356.37988	16490.13086	16336.41992	16469.75
2023-7-31	16434.66016	16528.9707	16427.4707	16446.83008
2023-8-1	16414.78906	16430.66016	16240.40039	16240.40039
2023-8-2	16027.65039	16140.75977	15955.30957	16020.01953
2023-8-3	15879.03027	15920.32031	15807.84961	15893.37988
2023-8-4	15917.00977	15973.95996	15784.51953	15951.86035
2023-8-7	15877.54004	15962.61035	15824.78027	15950.75977
2023-8-8	15868.30957	15946.57031	15706.30957	15774.92969
2023-8-9	15918.05957	15983.78027	15831.08008	15852.58008
2023-8-10	15921.41992	16060.26953	15880.41016	15996.51953
2023-8-11	15927.79004	15962.4502	15803.08008	15832.16992
2023-8-14	15818.20996	15937.78027	15817.58984	15904.25
2023-8-15	15909.57031	15923.12988	15703.03027	15767.28027
2023-8-16	15737.01953	15814.66016	15725.09961	15789.4502
2023-8-17	15712.94043	15793.53027	15664.2998	15676.90039
2023-8-18	15597.12012	15612.87988	15468.65039	15574.25977
2023-8-21	15573.9502	15710.20996	15571.82031	15603.28027
2023-8-22	15684.63965	15799.33984	15677.44043	15705.62012
2023-8-23	15761.25	15820.9502	15672.42969	15728.41016
2023-8-24	15876.21973	15896.74023	15618.69043	15621.49023
2023-8-25	15582.9502	15739.78027	15578.96973	15631.82031
2023-8-28	15756.46973	15804.9502	15673.88965	15792.61035
2023-8-29	15844.75977	15942.12012	15805.41992	15930.87988
2023-8-30	15956.91992	15960.40039	15823.33008	15891.92969
2023-8-31	15937.38965	16042.66016	15914.42969	15947.08008
2023-9-1	15936.33984	15984.58984	15840.25	15840.33984
2023-9-4	15904.62988	15958.74023	15795.96973	15824.84961
2023-9-5	15729.78027	15838.44043	15691.49023	15771.70996
2023-9-6	15712.58984	15781.88965	15676.50977	15741.37012
2023-9-7	15661.66016	15794.71973	15661.37988	15718.66016
2023-9-8	15777.55957	15783.37988	15577.04004	15740.2998
2023-9-11	15799.41992	15867.57031	15771.07031	15800.99023
2023-9-12	15804.08008	15808.37988	15686.33984	15715.53027
2023-9-13	15648.91992	15726.59961	15564.63965	15654.03027
2023-9-14	15652.41016	15824.05957	15588.12012	15805.29004
2023-9-15	15940.38965	15989.2998	15871.16992	15893.53027
2023-9-18	15858.80957	15870.62012	15693.87012	15727.12012
2023-9-19	15688.07031	15743.90039	15630.94043	15664.48047
2023-9-20	15703.08984	15810.36035	15699.33984	15781.58984
2023-9-21	15650.98047	15696.66016	15548.69043	15571.86035
2023-9-22	15473.7998	15592.26953	15471.75	15557.29004
2023-9-25	15513.32031	15572.13965	15329.40039	15405.49023
2023-9-26	15330.91016	15360.42969	15229.34961	15255.87012
2023-9-27	15225.58008	15299.67969	15194.67969	15217.4502
2023-9-28	15229.09961	15323.73047	15138.66016	15323.5
2023-9-29	15394.82031	15515.99023	15382.55957	15386.58008
2023-10-2	15439.95996	15476.37988	15192.00977	15247.20996
2023-10-3	15184.49023	15257.86035	15074.84961	15085.20996
2023-10-4	14979.80957	15174.62988	14948.08008	15099.91992
2023-10-5	15113.94043	15157.7002	15048.41992	15070.21973
2023-10-6	15109.16016	15230.88965	15033.5498	15229.76953
2023-10-9	15143.29004	15201.05957	15077.66016	15128.11035
2023-10-10	15272.57031	15443.4502	15272.57031	15423.51953
2023-10-11	15366.78027	15486.11035	15361.74023	15460.00977
2023-10-12	15537.87012	15575.28027	15413.2002	15425.03027
2023-10-13	15400.08984	15409.88965	15178.07031	15186.66016
2023-10-16	15219.41992	15271.50977	15103.12012	15237.99023
2023-10-17	15211.29004	15288.32031	15117.24023	15251.69043
2023-10-18	15244.0498	15271.15039	15081.69043	15094.91016
2023-10-19	15060.65039	15104.37012	14984.58984	15045.23047
2023-10-20	14872.01953	14936.49023	14798.46973	14798.46973
2023-10-23	14823.03027	14838.00977	14630.20996	14800.71973
2023-10-24	14802.51953	14916.59961	14750.32031	14879.94043
2023-10-25	14870.62988	14933.69043	14789.62988	14892.17969
2023-10-26	14696.21973	14795.41016	14655.08008	14731.0498
2023-10-27	14757.11035	14824.29004	14667.37012	14687.41016
2023-10-30	14770.9502	14798	14678.73047	14716.54004
2023-10-31	14741.44043	14829.62012	14722.37988	14810.33984
2023-11-1	14851.95996	14949.58008	14786.32031	14923.26953
2023-11-2	15033.65039	15202.42969	15028.03027	15143.59961
2023-11-3	15203.7998	15269.5	15149.71973	15189.25
2023-11-6	15219.32031	15223.41016	15110.83984	15135.96973
2023-11-7	15084.79004	15194.53027	15068.25	15152.63965
2023-11-8	15093.48047	15287.73047	15086.41016	15229.59961
2023-11-9	15246.5	15364.49023	15212.99023	15352.54004
2023-11-10	15296.58008	15309.51953	15171.58008	15234.38965
2023-11-13	15285.12012	15346.79004	15252.26953	15345
2023-11-14	15358.58984	15632.44043	15337.59961	15614.42969
2023-11-15	15631.66992	15759.83984	15628.19043	15748.16992
2023-11-16	15806.91016	15862.08984	15783.50977	15786.61035
2023-11-17	15828.78027	15952.4502	15826.66992	15919.16016
2023-11-20	15915.24023	15929.92969	15854.82031	15901.33008
2023-11-21	15911.01953	15948.07031	15891.30957	15900.53027
2023-11-22	15965.12988	15998.41016	15931.74023	15957.82031
2023-11-23	15976.62012	16005.4502	15958.05957	15994.73047
2023-11-24	15988.19043	16041.16992	15972.66992	16029.49023
2023-11-27	16007.25977	16039.41992	15957.95996	15966.37012
2023-11-28	15939.19043	15993.41992	15915.40039	15992.66992
2023-11-29	16013.16016	16208.96973	16010.48047	16166.4502
2023-11-30	16204.74023	16262.95996	16169.11035	16215.42969
2023-12-1	16296.91992	16399.06055	16279.4502	16397.51953
2023-12-4	16390.16992	16455.67969	16386.80078	16404.75977
2023-12-5	16405.14063	16551.33984	16394.01953	16533.10938
2023-12-6	16565.65039	16727.07031	16536.11914	16656.43945
2023-12-7	16623.89063	16655.30078	16595.10938	16628.99023
2023-12-8	16644.61914	16782.7207	16630.17969	16759.2207
2023-12-11	16760.58984	16817.81055	16734.26953	16794.42969
2023-12-12	16823.00977	16837.17969	16753.81055	16791.74023
2023-12-13	16811.56055	16836.44922	16760.11914	16766.05078
2023-12-14	16948.78906	17003.2793	16670.34961	16752.23047
2023-12-15	16822.5	16890.10938	16713.69922	16751.43945
2023-12-18	16683.68945	16744.26953	16624.65039	16650.55078
2023-12-19	16657.43945	16750.50977	16656.64063	16744.41016
2023-12-20	16779.41016	16789.96094	16694.56055	16733.05078
2023-12-21	16667.31055	16708.34961	16624.16016	16687.41992
2023-12-22	16673.30078	16735.32031	16651.7793	16706.17969
2023-12-27	16727.76953	16775.71094	16697.58008	16742.07031
2023-12-28	16780.94922	16783.78906	16688.51953	16701.55078
2023-12-29	16729.25977	16758.5293	16726.9707	16751.64063
2024-1-2	16828.75	16963.4707	16648.80078	16769.35938
2024-1-3	16771.34961	16784.07031	16479.91992	16538.39063
2024-1-4	16563.68945	16626.83984	16501.40039	16617.28906
2024-1-5	16504.88086	16645.89063	16448.71094	16594.21094
2024-1-8	16618.50977	16716.4707	16517.49023	16716.4707
2024-1-9	16743.26953	16743.26953	16611.5293	16688.35938
2024-1-10	16703.11914	16753.68945	16654.99023	16689.81055
2024-1-11	16775.91992	16839.49023	16541.38086	16547.0293
2024-1-12	16649.44922	16752.24023	16608	16704.56055
2024-1-15	16723.24023	16736.16016	16609.2207	16622.2207
2024-1-16	16497.53906	16581.92969	16476.08984	16571.67969
2024-1-17	16400.41992	16435.67969	16345.01953	16431.68945
2024-1-18	16440.66016	16579.11914	16421.19922	16567.34961
2024-1-19	16626.5293	16647.84961	16513.46094	16555.13086
2024-1-22	16684.09961	16705.49023	16607.7207	16683.35938
2024-1-23	16753.08984	16753.08984	16626.58984	16627.08984
2024-1-24	16793.26953	16921.41016	16760.91992	16889.91992
2024-1-25	16849.75977	16916.59961	16785.68945	16906.91992
2024-1-26	16879.00977	16967.7207	16849.31055	16961.39063
2024-1-29	16925.39063	16941.71094	16860.05078	16941.71094
2024-1-30	16991.36914	16999.58008	16946.56055	16972.33984
