# Supplementary material for: Deep context-attentive transformer transfer learning for financial forecasting
Source: PeerJ Comput Sci. 2025 Jun 30;11:e2983. doi: 10.7717/peerj-cs.2983 (PMC12453852; doi:10.7717/peerj-cs.2983)
Supplement: Supplemental Information 17 — Financial time-series data, including date, open, high, low, and closing (OT) prices, structured for time-series forecasting. [file peerj-cs-11-2983-s017.zip › dj2024.csv]

date	Open	High	Low	OT
2021-2-1	30054.73047	30335.91016	30014.9707	30211.91016
2021-2-2	30276.88086	30840.53906	30276.88086	30687.48047
2021-2-3	30689.65039	30793.41016	30521.31055	30723.59961
2021-2-4	30737.7793	31065.96094	30737.7793	31055.85938
2021-2-5	31093.81055	31252.17969	31083.2207	31148.24023
2021-2-8	31191.19922	31386.09961	31191.19922	31385.75977
2021-2-9	31359.88086	31439.4707	31245.85938	31375.83008
2021-2-10	31428.01953	31511.43945	31221.32031	31437.80078
2021-2-11	31466.49023	31543.82031	31244.35938	31430.69922
2021-2-12	31420.80078	31475.31055	31347.80078	31458.40039
2021-2-16	31472.08008	31608.63086	31443.48047	31522.75
2021-2-17	31485.60938	31643.69922	31338.75977	31613.01953
2021-2-18	31558.59961	31558.59961	31285.32031	31493.33984
2021-2-19	31504.13086	31647.5293	31469.33984	31494.32031
2021-2-22	31381.11914	31653.48047	31286.57031	31521.68945
2021-2-23	31501.89063	31653.38086	31158.75977	31537.34961
2021-2-24	31499.75	32009.64063	31421.28906	31961.85938
2021-2-25	31955.93945	31984.76953	31293.32031	31402.00977
2021-2-26	31401.28906	31450.89063	30911.36914	30932.36914
2021-3-1	31065.90039	31668.33984	31065.90039	31535.50977
2021-3-2	31535.36914	31623.26953	31377.16016	31391.51953
2021-3-3	31352.96094	31563.31055	31260.14063	31270.08984
2021-3-4	31289.00977	31461.9707	30547.5293	30924.14063
2021-3-5	31029.17969	31580.33008	30766.81055	31496.30078
2021-3-8	31512.15039	32148.03906	31512.15039	31802.43945
2021-3-9	31892.34961	32150.32031	31822.64063	31832.74023
2021-3-10	31906.96094	32389.5	31906.96094	32297.01953
2021-3-11	32354.5	32661.58984	32345.69922	32485.58984
2021-3-12	32462.40039	32793.32031	32462.40039	32778.64063
2021-3-15	32798.83984	32973.39844	32629.75	32953.46094
2021-3-16	32966.75	32966.75	32778.23047	32825.94922
2021-3-17	32825.51953	33047.57813	32782.17969	33015.37109
2021-3-18	32928.16016	33227.78125	32831.25	32862.30078
2021-3-19	32858.35938	32858.35938	32505.07031	32627.9707
2021-3-22	32601.82031	32810.35156	32512.5293	32731.19922
2021-3-23	32691.5	32753.76953	32356.2793	32423.15039
2021-3-24	32470.88086	32787.98828	32418.15039	32420.06055
2021-3-25	32346.81055	32672.68945	32071.41016	32619.48047
2021-3-26	32681.07031	33098.82813	32681.07031	33072.87891
2021-3-29	33087.55078	33259	32905.12891	33171.37109
2021-3-30	33127.87891	33170.92969	32988.92188	33066.96094
2021-3-31	33116.03906	33173.76953	32980.57031	32981.55078
2021-4-1	33054.57813	33167.17188	32985.35156	33153.21094
2021-4-5	33222.37891	33617.94922	33222.37891	33527.19141
2021-4-6	33500.01953	33544.78906	33380.42969	33430.23828
2021-4-7	33444.98047	33521.76172	33347.96094	33446.26172
2021-4-8	33469.89063	33506.80078	33342.64063	33503.57031
2021-4-9	33526.19141	33810.87109	33526.19141	33800.60156
2021-4-12	33775.05859	33786.19141	33665.53906	33745.39844
2021-4-13	33721.16016	33741.64063	33545.83984	33677.26953
2021-4-14	33668.94922	33911.25	33668.94922	33730.89063
2021-4-15	33788.53125	34068.73047	33788.53125	34035.98828
2021-4-16	34058.16016	34256.75	34058.16016	34200.67188
2021-4-19	34182.37891	34182.37891	33980.55859	34077.62891
2021-4-20	34034.17969	34034.17969	33687.01172	33821.30078
2021-4-21	33808.30078	34160.33984	33773.80078	34137.30859
2021-4-22	34109.87891	34126.57031	33717.19141	33815.89844
2021-4-23	33804.51953	34157.57031	33713.28906	34043.48828
2021-4-26	34044.23047	34148.94141	33941.37109	33981.57031
2021-4-27	33932.12891	34043.98047	33870.46094	33984.92969
2021-4-28	33860.46094	33946.60156	33805.55859	33820.37891
2021-4-29	33855.64063	34087.21094	33744.28125	34060.35938
2021-4-30	33988.75	33988.75	33784.96094	33874.85156
2021-5-3	33904.89063	34221.05859	33904.89063	34113.23047
2021-5-4	34080.19922	34147.78125	33765.67969	34133.03125
2021-5-5	34163.98828	34331.19922	34039.66016	34230.33984
2021-5-6	34245.10938	34561.28906	34185.05859	34548.53125
2021-5-7	34578.26953	34811.39063	34464.30859	34777.76172
2021-5-10	34785.26953	35091.55859	34741.57031	34742.82031
2021-5-11	34572.73828	34572.73828	34075.30859	34269.16016
2021-5-12	34206.39844	34207.87109	33555.21875	33587.66016
2021-5-13	33624.73828	34181.76953	33623.48828	34021.44922
2021-5-14	34050.85938	34454.05078	34050.85938	34382.12891
2021-5-17	34375.28906	34383.83984	34176.64844	34327.78906
2021-5-18	34351.17969	34408.98828	34044.10156	34060.66016
2021-5-19	33945.80859	33945.80859	33473.80078	33896.03906
2021-5-20	33906.30078	34233.39844	33872.41016	34084.14844
2021-5-21	34121.91016	34415.48047	34121.91016	34207.83984
2021-5-24	34253.87109	34472.51172	34253.87109	34393.98047
2021-5-25	34428.66016	34511.35156	34266.03125	34312.46094
2021-5-26	34336.33984	34409.58984	34271.44141	34323.05078
2021-5-27	34432.46875	34608.82031	34389.23828	34464.64063
2021-5-28	34558.5	34631.10938	34520.08984	34529.44922
2021-6-1	34584.19141	34849.32031	34542.87109	34575.30859
2021-6-2	34614.62109	34706.64844	34545.96094	34600.37891
2021-6-3	34550.30859	34667.41016	34334.41016	34577.03906
2021-6-4	34618.69141	34772.12109	34618.69141	34756.39063
2021-6-7	34766.19922	34820.91016	34574.51172	34630.23828
2021-6-8	34645.83984	34665.37891	34452.94141	34599.82031
2021-6-9	34626.16016	34654.67188	34439.37109	34447.14063
2021-6-10	34502.51172	34737.78906	34447.25	34466.23828
2021-6-11	34499.80859	34618.08984	34328.64844	34479.60156
2021-6-14	34472.51953	34472.51953	34211.53906	34393.75
2021-6-15	34397.10156	34420.37891	34199.16016	34299.32813
2021-6-16	34308.48047	34333.25	33917.10938	34033.67188
2021-6-17	34014.37891	34091.78906	33626.60938	33823.44922
2021-6-18	33622.69922	33622.69922	33271.92969	33290.07813
2021-6-21	33312.07031	33908.08984	33312.07031	33876.96875
2021-6-22	33872.55859	34040.69922	33751.05859	33945.57813
2021-6-23	33948.53906	34009.39844	33869.82813	33874.23828
2021-6-24	33933.91016	34233.01953	33933.91016	34196.82031
2021-6-25	34328.10156	34501.01953	34314.80078	34433.83984
2021-6-28	34428.10156	34449.64844	34186.12891	34283.26953
2021-6-29	34338.89063	34469.82813	34266.82813	34292.28906
2021-6-30	34290.73828	34553.16016	34245.48047	34502.51172
2021-7-1	34507.32031	34640.28125	34498.85156	34633.53125
2021-7-2	34642.42188	34821.92969	34613.48828	34786.35156
2021-7-6	34790.16016	34814.19922	34358.42188	34577.37109
2021-7-7	34604.17188	34708.78125	34435.58984	34681.78906
2021-7-8	34569.01172	34569.01172	34145.58984	34421.92969
2021-7-9	34457.51172	34893.71875	34457.51172	34870.16016
2021-7-12	34836.75	35014.89844	34730.14844	34996.17969
2021-7-13	34959.96094	35018.78906	34876.89063	34888.78906
2021-7-14	34920.82813	35069.17969	34826.87109	34933.23047
2021-7-15	34924.80859	34990.41016	34762.87109	34987.01953
2021-7-16	35007.94141	35090.01172	34647.82031	34687.85156
2021-7-19	34528.48047	34528.48047	33741.76172	33962.03906
2021-7-20	33981.78906	34621.78906	33981.78906	34511.98828
2021-7-21	34556.96094	34820.23828	34556.96094	34798
2021-7-22	34799.67969	34879.28125	34673.03125	34823.35156
2021-7-23	34855.10938	35095.32813	34855.10938	35061.55078
2021-7-26	35055.85938	35150.37109	34950.19141	35144.30859
2021-7-27	35078.89844	35078.89844	34878.07031	35058.51953
2021-7-28	35109.94922	35116.37109	34876.83984	34930.92969
2021-7-29	34985.98828	35171.51953	34985.98828	35084.53125
2021-7-30	35013.26172	35106.30078	34871.12891	34935.46875
2021-8-2	34968.55859	35192.10938	34808.19922	34838.16016
2021-8-3	34864.10156	35120.94141	34714.32813	35116.39844
2021-8-4	35047.44141	35047.44141	34790.62109	34792.67188
2021-8-5	34815.60938	35067.53906	34815.60938	35064.25
2021-8-6	35077.44141	35246.78906	35077.44141	35208.51172
2021-8-9	35229.67188	35229.67188	35041.23828	35101.85156
2021-8-10	35135.17188	35285.16016	35091.91016	35264.67188
2021-8-11	35300.89063	35501.16016	35300.89063	35484.96875
2021-8-12	35481.94141	35510.76953	35352.53125	35499.85156
2021-8-13	35551.55859	35610.57031	35474.78125	35515.37891
2021-8-16	35490.82813	35631.19141	35231.87109	35625.39844
2021-8-17	35500.01172	35500.01172	35120.30859	35343.28125
2021-8-18	35310.19922	35356.80078	34943.41016	34960.69141
2021-8-19	34874.67188	34997.80859	34690.25	34894.12109
2021-8-20	34917.96094	35177.26172	34867.07031	35120.07813
2021-8-23	35160.96875	35428.91016	35160.96875	35335.71094
2021-8-24	35382.71875	35445.46875	35356.17969	35366.26172
2021-8-25	35388.76953	35501.14063	35287.62891	35405.5
2021-8-26	35449.67969	35498.44922	35205.10156	35213.12109
2021-8-27	35231.10938	35479.17969	35231.10938	35455.80078
2021-8-30	35471.80078	35510.71094	35374.46094	35399.83984
2021-8-31	35391.37891	35449.78906	35289.85938	35360.73047
2021-9-1	35387.55078	35407.37109	35287.05078	35312.53125
2021-9-2	35353.05859	35475.39844	35348.48047	35443.82031
2021-9-3	35401.73047	35422.71094	35269.39844	35369.08984
2021-9-7	35373.23828	35373.23828	35060.89844	35100
2021-9-8	35087.44922	35175.14844	34925.60938	35031.07031
2021-9-9	35013.07813	35199.89063	34847.30078	34879.37891
2021-9-10	34949.58984	35104.25	34599.60938	34607.71875
2021-9-13	34665.5	34939.10156	34665.5	34869.62891
2021-9-14	34906.89844	34990.35938	34510.30078	34577.57031
2021-9-15	34580.94922	34880.76953	34522.03125	34814.39063
2021-9-16	34810.26953	34943.55078	34540.10938	34751.32031
2021-9-17	34737.85938	34779.85938	34519.62891	34584.87891
2021-9-20	34459.71875	34459.71875	33613.03125	33970.46875
2021-9-21	34025.60938	34313.87891	33914.01953	33919.83984
2021-9-22	34006.87109	34440.42188	34006.87109	34258.32031
2021-9-23	34296.30078	34879.78125	34296.30078	34764.82031
2021-9-24	34762.30859	34857.05859	34648.07813	34798
2021-9-27	34739.26953	35061.12109	34739.26953	34869.37109
2021-9-28	34747.69922	34798.21094	34254.64844	34299.98828
2021-9-29	34360.07813	34580.42188	34305.96094	34390.71875
2021-9-30	34467.98047	34557.37109	33833.32031	33843.92188
2021-10-1	33930.69922	34490.55859	33785.53906	34326.46094
2021-10-4	34312.96094	34410.28125	33821.57813	34002.92188
2021-10-5	34035.25	34490.94922	34035.25	34314.67188
2021-10-6	34198.96094	34432.67969	33854.69141	34416.98828
2021-10-7	34509.71875	34975.19141	34509.71875	34754.94141
2021-10-8	34757.57031	34842.62109	34661.94922	34746.25
2021-10-11	34723.78906	34951.35156	34486.51172	34496.05859
2021-10-12	34507.14844	34611.23828	34318.94141	34378.33984
2021-10-13	34372.71094	34449.82813	34115.10156	34377.80859
2021-10-14	34443.21875	34923.82813	34443.21875	34912.55859
2021-10-15	35023.62891	35320.96875	35023.62891	35294.76172
2021-10-18	35221.01953	35327.57031	35035.94141	35258.60938
2021-10-19	35325.37109	35462.67969	35290.12109	35457.30859
2021-10-20	35475.16016	35669.69141	35465.71094	35609.33984
2021-10-21	35520.32031	35612.35938	35442.53125	35603.07813
2021-10-22	35607.71875	35765.01953	35533.94922	35677.01953
2021-10-25	35692.62109	35787.03906	35629.37109	35741.14844
2021-10-26	35791.05078	35892.92188	35734.73047	35756.87891
2021-10-27	35835.42969	35835.42969	35490.42969	35490.69141
2021-10-28	35545.41016	35742.25	35545.41016	35730.48047
2021-10-29	35712.28125	35852.53125	35633.19922	35819.55859
2021-11-1	35833.64844	36009.73828	35797.96875	35913.83984
2021-11-2	35935.10938	36088.80859	35884.12891	36052.62891
2021-11-3	36059.08984	36178.51172	35891.73047	36157.57813
2021-11-4	36107.46094	36168.03125	35986.48047	36124.23047
2021-11-5	36268.75	36484.75	36190.19922	36327.94922
2021-11-8	36416.46094	36565.73047	36334.42188	36432.21875
2021-11-9	36404.53125	36416.98047	36173.07031	36319.98047
2021-11-10	36299.25	36346.60938	36009.5	36079.94141
2021-11-11	36038.78125	36108.17188	35915.26953	35921.23047
2021-11-12	35963.78125	36147.62891	35934.58984	36100.30859
2021-11-15	36128.82813	36236.07031	36031.78125	36087.44922
2021-11-16	36076.17969	36316.60938	36076.17969	36142.21875
2021-11-17	36159.69922	36159.69922	35909.48047	35931.05078
2021-11-18	35901.69141	35952.62891	35654.39063	35870.94922
2021-11-19	35879.08984	35879.08984	35555.37109	35601.98047
2021-11-22	35631.41016	35929.66016	35615.55078	35619.25
2021-11-23	35619.92188	35841.51953	35542.87109	35813.80078
2021-11-24	35752.30859	35825.46875	35591.03125	35804.37891
2021-11-26	35366.69141	35366.69141	34749.80078	34899.33984
2021-11-29	35017.71094	35287.91016	34895.89063	35135.94141
2021-11-30	35056.98828	35056.98828	34424.44141	34483.71875
2021-12-1	34678.94141	35004.64063	34006.98047	34022.03906
2021-12-2	34076.25	34759.64844	34076.25	34639.78906
2021-12-3	34692.78125	34801.30859	34264.57031	34580.07813
2021-12-6	34633.42969	35356.75	34633.42969	35227.03125
2021-12-7	35423.98828	35819.46875	35423.98828	35719.42969
2021-12-8	35716.85156	35840.51953	35602.64844	35754.75
2021-12-9	35722.26172	35864.23828	35577.14063	35754.69141
2021-12-10	35830.55078	35982.69141	35710.42969	35970.98828
2021-12-13	35958.92969	35958.92969	35609.53125	35650.94922
2021-12-14	35605.73047	35779.46875	35441.73828	35544.17969
2021-12-15	35549.35156	35943.83984	35389.30078	35927.42969
2021-12-16	36036.28125	36189.82813	35778.21094	35897.64063
2021-12-17	35800.10938	35800.10938	35284.26172	35365.44141
2021-12-20	35222.12109	35222.12109	34665.5	34932.16016
2021-12-21	35069.5	35508.96094	35069.5	35492.69922
2021-12-22	35491.71094	35764.67188	35433.12891	35753.89063
2021-12-23	35782.42188	36060.98828	35782.42188	35950.55859
2021-12-27	35954.48047	36306.60938	35954.48047	36302.37891
2021-12-28	36302.98828	36527.26172	36302.98828	36398.21094
2021-12-29	36421.14063	36571.55078	36396.19141	36488.62891
2021-12-30	36522.48047	36679.44141	36372.12891	36398.07813
2021-12-31	36385.85156	36484.94141	36303.96875	36338.30078
2022-1-3	36321.58984	36595.82031	36246.44922	36585.05859
2022-1-4	36636	36934.83984	36636	36799.64844
2022-1-5	36722.60156	36952.64844	36400.39063	36407.10938
2022-1-6	36409.05078	36464.19141	36200.67969	36236.46875
2022-1-7	36249.58984	36382.83984	36111.53125	36231.66016
2022-1-10	36175.21094	36175.21094	35639.91016	36068.87109
2022-1-11	36058.85156	36271.46875	35769.37891	36252.01953
2022-1-12	36336.16016	36453.48828	36168.14844	36290.32031
2022-1-13	36312.48828	36513.87891	36044.21875	36113.62109
2022-1-14	35996.42969	35996.42969	35641.48828	35911.80859
2022-1-18	35661.76172	35661.76172	35262.01953	35368.46875
2022-1-19	35412.30078	35547.82813	35015.48828	35028.64844
2022-1-20	35102.66016	35490.19922	34670.12109	34715.39063
2022-1-21	34701.69141	34896.67188	34229.55078	34265.37109
2022-1-24	34070.60938	34420.98828	33150.32813	34364.5
2022-1-25	34186.64063	34591.03906	33545.51953	34297.73047
2022-1-26	34520.82031	34815.67188	33876.48047	34168.08984
2022-1-27	34261.75	34773.32031	34007.78125	34160.78125
2022-1-28	34135.23828	34731.76953	33807.51172	34725.46875
2022-1-31	34691.17188	35148.14063	34496.10156	35131.85938
2022-2-1	35151.46875	35441.08984	34977.94922	35405.23828
2022-2-2	35378.19141	35679.19922	35290.12109	35629.32813
2022-2-3	35520.07813	35535.94141	35071.05859	35111.16016
2022-2-4	35095.73828	35333.55078	34799.07813	35089.73828
2022-2-7	35108.37891	35325.01172	34993.98047	35091.12891
2022-2-8	35160.67969	35544.89063	35090.42188	35462.78125
2022-2-9	35614.89844	35824.28125	35614.89844	35768.05859
2022-2-10	35630.80859	35800.23828	35100.71875	35241.58984
2022-2-11	35267.89063	35431.14844	34620.51953	34738.05859
2022-2-14	34694.5	34744.55859	34304.28125	34566.17188
2022-2-15	34686.19141	35047.78906	34686.19141	34988.83984
2022-2-16	34951.82813	35042.08984	34642.64063	34934.26953
2022-2-17	34858.46875	34858.46875	34246.23047	34312.03125
2022-2-18	34310.44922	34423.57813	33976.17969	34079.17969
2022-2-22	33974.08984	34024.73828	33364.28906	33596.60938
2022-2-23	33680.96875	33832.58984	33084.89844	33131.76172
2022-2-24	32830.32813	33269.33984	32272.64063	33223.82813
2022-2-25	33277.21875	34095.73828	33277.21875	34058.75
2022-2-28	33870.62109	33963.62891	33469.30859	33892.60156
2022-3-1	33813.48047	33870.14063	33107.67188	33294.94922
2022-3-2	33379.51172	34013.67188	33379.51172	33891.35156
2022-3-3	33972.87109	34179.07031	33641.53125	33794.66016
2022-3-4	33655.42969	33655.42969	33254.12109	33614.80078
2022-3-7	33579.75	33579.75	32806.14844	32817.37891
2022-3-8	32885.17188	33402.98047	32578.73047	32632.64063
2022-3-9	32860.42188	33457.28125	32860.42188	33286.25
2022-3-10	33106.76953	33236.58984	32819.76172	33174.07031
2022-3-11	33279.71875	33515.60938	32911.89063	32944.19141
2022-3-14	33000.37109	33395.58984	32818.16016	32945.23828
2022-3-15	32989.26953	33620.83984	32989.26953	33544.33984
2022-3-16	33653.92969	34075.94141	33391.23828	34063.10156
2022-3-17	33995.39063	34483.92188	33896.05859	34480.76172
2022-3-18	34466.71875	34755.19922	34279.82813	34754.92969
2022-3-21	34669.85156	34808.28125	34341.80859	34552.98828
2022-3-22	34583.23828	34882.03125	34583.23828	34807.46094
2022-3-23	34748.83984	34748.83984	34352.96094	34358.5
2022-3-24	34406.80859	34713.55859	34355.42188	34707.94141
2022-3-25	34702.39063	34942.69922	34631.51953	34861.23828
2022-3-28	34833.03125	34957.92969	34552.23047	34955.89063
2022-3-29	35114.35156	35372.26172	35030.07031	35294.19141
2022-3-30	35273.62891	35361.35938	35058.57813	35228.80859
2022-3-31	35201.51953	35201.51953	34677.98828	34678.35156
2022-4-1	34740.89063	34847.91016	34538.25	34818.26953
2022-4-4	34799.98047	34940.78125	34615.37891	34921.87891
2022-4-5	34876.32813	35112.21094	34566.03906	34641.17969
2022-4-6	34520.33984	34609.83984	34277.17188	34496.51172
2022-4-7	34439.23828	34705.82813	34190.94922	34583.57031
2022-4-8	34569.23828	34908.46094	34470.19141	34721.12109
2022-4-11	34630.26953	34701.33984	34272.28906	34308.07813
2022-4-12	34412.51172	34669.96875	34102.80859	34220.35938
2022-4-13	34166.64063	34598.35938	34140.64063	34564.58984
2022-4-14	34628.46094	34889.17188	34437.5	34451.23047
2022-4-18	34411.48828	34618.28906	34279.07813	34411.69141
2022-4-19	34394.62109	34983.10938	34394.62109	34911.19922
2022-4-20	34962.67188	35315.39844	34962.67188	35160.78906
2022-4-21	35258.80078	35492.21875	34723.82031	34792.76172
2022-4-22	34727.37891	34727.37891	33773.39063	33811.39844
2022-4-25	33731.64844	34106.01172	33323.37109	34049.46094
2022-4-26	33907.48828	33909.51172	33230.94922	33240.17969
2022-4-27	33450.92188	33697.17969	33108.89063	33301.92969
2022-4-28	33425.96094	34054.78906	33248.46094	33916.39063
2022-4-29	33787.01172	33919.58984	32913.14844	32977.21094
2022-5-2	32978.48828	33224.94922	32449.86914	33061.5
2022-5-3	33086.08984	33341.57813	32914.75	33128.78906
2022-5-4	33171.80078	34117.73828	33021.83984	34061.05859
2022-5-5	33854.17188	33854.17188	32685.09961	32997.96875
2022-5-6	32773.87891	33055.83984	32474.68945	32899.37109
2022-5-9	32685.16992	32685.16992	32121.98047	32245.69922
2022-5-10	32504.08984	32752.16992	31887.89063	32160.74023
2022-5-11	32123.24023	32584.01953	31798.85938	31834.10938
2022-5-12	31699.03906	31914.46094	31228.2207	31730.30078
2022-5-13	31963.85938	32276.05078	31862.78906	32196.66016
2022-5-16	32152.15039	32514.01953	31928.17969	32223.41992
2022-5-17	32427	32689.14063	32308.15039	32654.58984
2022-5-18	32468.66992	32468.66992	31393.94922	31490.07031
2022-5-19	31262.61914	31569.13086	31016.41016	31253.13086
2022-5-20	31426.93945	31515.7793	30635.75977	31261.90039
2022-5-23	31395.89063	31968.41992	31395.89063	31880.24023
2022-5-24	31717.60938	32014.85938	31365.58984	31928.61914
2022-5-25	31816.31055	32254.43945	31754.33008	32120.2793
2022-5-26	32248.16992	32774.14063	32248.16992	32637.18945
2022-5-27	32735.08984	33213.62109	32682.00977	33212.96094
2022-5-31	33160.58984	33240.21875	32752.33984	32990.12109
2022-6-1	33156.30859	33272.33984	32584.75977	32813.23047
2022-6-2	32809.01172	33248.60938	32509.42969	33248.28125
2022-6-3	32986.32031	33135.60938	32839.21094	32899.69922
2022-6-6	33032.03906	33235.37109	32819.5	32915.78125
2022-6-7	32783.03125	33207.44922	32641.84961	33180.14063
2022-6-8	33087.07031	33156.5	32824.37109	32910.89844
2022-6-9	32828.62109	32956.73047	32267.7793	32272.78906
2022-6-10	32053.51953	32053.51953	31387.83984	31392.78906
2022-6-13	31144.91016	31144.91016	30373.7207	30516.74023
2022-6-14	30592.33984	30690.80078	30144.23047	30364.83008
2022-6-15	30570.5	31011.9707	30185.08008	30668.5293
2022-6-16	30305.74023	30305.74023	29740.34961	29927.07031
2022-6-17	29912.69922	30167.51953	29653.28906	29888.7793
2022-6-21	30074.68945	30653.98047	30074.68945	30530.25
2022-6-22	30352.57031	30777.91992	30166.00977	30483.13086
2022-6-23	30570.33008	30715.63086	30293.40039	30677.35938
2022-6-24	30846.93945	31517.28906	30846.93945	31500.67969
2022-6-27	31533.59961	31598.58984	31351.36914	31438.25977
2022-6-28	31549.05078	31885.08984	30934.33008	30946.99023
2022-6-29	31067.41016	31152.96094	30894.5293	31029.31055
2022-6-30	30790	30979.84961	30431.86914	30775.42969
2022-7-1	30737.76953	31139.34961	30487.78906	31097.25977
2022-7-5	30903.11914	30971.74023	30355.11914	30967.82031
2022-7-6	30957.30078	31224.68945	30794.83984	31037.67969
2022-7-7	31190.65039	31421.83984	31154.64063	31384.55078
2022-7-8	31348.42969	31511.46094	31212.44922	31338.15039
2022-7-11	31277.98047	31367.55078	31114.40039	31173.83984
2022-7-12	31113.31055	31346.09961	30860.50977	30981.33008
2022-7-13	30743.63086	30979.16992	30514.60938	30772.78906
2022-7-14	30451.80078	30680.11914	30143.92969	30630.16992
2022-7-15	30775.36914	31288.25977	30775.36914	31288.25977
2022-7-18	31475.98047	31644.67969	30982.9707	31072.60938
2022-7-19	31165.91016	31842.25	31165.91016	31827.05078
2022-7-20	31829.99023	31944.44922	31646.94922	31874.83984
2022-7-21	31826.49023	32040.63086	31534.08008	32036.90039
2022-7-22	32167.91992	32219.25	31731.4707	31899.28906
2022-7-25	31950.92969	32029.0293	31821.66992	31990.03906
2022-7-26	31950.03906	31950.03906	31705.35938	31761.53906
2022-7-27	31865.05078	32336.23047	31799.42969	32197.58984
2022-7-28	32197.61914	32609.53906	31982.60938	32529.63086
2022-7-29	32515.61914	32910.17969	32493.01953	32845.12891
2022-8-1	32755.71094	32972.03125	32640.78906	32798.39844
2022-8-2	32691.28906	32772.92969	32387.11914	32396.16992
2022-8-3	32514.21094	32912.73828	32514.21094	32812.5
2022-8-4	32805.69141	32829.21875	32652.63086	32726.82031
2022-8-5	32593.90039	32814.60938	32489.61914	32803.46875
2022-8-8	32877.35938	33109.96094	32769.10156	32832.53906
2022-8-9	32807.35938	32877.53125	32702.66016	32774.41016
2022-8-10	33130.62891	33364.41016	33130.62891	33309.51172
2022-8-11	33451.51172	33651.80078	33289.82813	33336.67188
2022-8-12	33430.71875	33767.08984	33398.32031	33761.05078
2022-8-15	33710.69922	33954.71094	33582.96094	33912.44141
2022-8-16	33924.35156	34281.35938	33852.57031	34152.01172
2022-8-17	34029.55078	34161.01172	33828.41016	33980.32031
2022-8-18	33981.85938	34043.82813	33844.46094	33999.03906
2022-8-19	33904.69141	33904.69141	33627.08984	33706.73828
2022-8-22	33586.58984	33586.58984	33007.62891	33063.60938
2022-8-23	33033.51953	33138.26172	32858.89063	32909.58984
2022-8-24	32899.01172	33095.5	32828.55859	32969.23047
2022-8-25	33029.26953	33306.08984	32889.85156	33291.78125
2022-8-26	33293.42969	33364.69922	32278.2207	32283.40039
2022-8-29	32188	32325.16016	31972.78906	32098.99023
2022-8-30	32163.83984	32205.66016	31647.2207	31790.86914
2022-8-31	31827.15039	31966.03906	31509.58984	31510.42969
2022-9-1	31454.58008	31677.50977	31219.75	31656.41992
2022-9-2	31848.5	32026.90039	31182.08984	31318.43945
2022-9-6	31343.78906	31463.89063	31048.46094	31145.30078
2022-9-7	31145.63086	31644.33984	31095.21094	31581.2793
2022-9-8	31481.94922	31783.36914	31321.5	31774.51953
2022-9-9	31876.2207	32227.74023	31876.2207	32151.71094
2022-9-12	32159.49023	32504.03906	32159.49023	32381.33984
2022-9-13	32006.5	32006.5	31018.53906	31104.9707
2022-9-14	31141.01953	31276.82031	30885.01953	31135.08984
2022-9-15	31124.67969	31277.68945	30882.08008	30961.82031
2022-9-16	30866.60938	30866.60938	30550.08008	30822.41992
2022-9-19	30722.85938	31026.89063	30559.36914	31019.67969
2022-9-20	30888.5293	30888.5293	30465.91016	30706.23047
2022-9-21	30819.39063	31020.78906	30181.99023	30183.7793
2022-9-22	30204.51953	30302.2793	29994.5293	30076.67969
2022-9-23	29955.65039	29955.65039	29250.4707	29590.41016
2022-9-26	29536.83984	29630.76953	29161.11914	29260.81055
2022-9-27	29419.88086	29659.11914	28958.2207	29134.99023
2022-9-28	29198.91992	29811.7793	29114.9707	29683.74023
2022-9-29	29513.73047	29513.73047	28997.33984	29225.60938
2022-9-30	29123.0293	29355.7793	28715.84961	28725.50977
2022-10-3	28855.25	29647.78906	28855.25	29490.89063
2022-10-4	29826.66992	30325.05078	29826.66992	30316.32031
2022-10-5	30078.35938	30454.46094	29886.43945	30273.86914
2022-10-6	30206.13086	30329.60938	29859.33984	29926.93945
2022-10-7	29685.26953	29685.26953	29142.66016	29296.78906
2022-10-10	29419.08984	29485.82031	29010.41016	29202.88086
2022-10-11	29085.19922	29608.41992	29074.23047	29239.18945
2022-10-12	29233.06055	29455.11914	29136.0293	29210.84961
2022-10-13	28755.83008	30168.53906	28660.93945	30038.7207
2022-10-14	30192.21094	30428.82031	29614.30078	29634.83008
2022-10-17	30059.58008	30311.94922	29997.61914	30185.82031
2022-10-18	30697.51953	30837.90039	30301.83008	30523.80078
2022-10-19	30439.03906	30662.10938	30226.90039	30423.81055
2022-10-20	30411.91992	30822.96094	30265.19922	30333.58984
2022-10-21	30291.17969	31119.26953	30206.2793	31082.56055
2022-10-24	31187.32031	31603.63086	31161.41016	31499.61914
2022-10-25	31463.65039	31876.15039	31423.5293	31836.74023
2022-10-26	31738.43945	32172.41992	31738.43945	31839.10938
2022-10-27	32062.14063	32388.41992	31993.21094	32033.2793
2022-10-28	32204.31055	32889.80859	32158.38086	32861.80078
2022-10-31	32754.26953	32883.85938	32586.92969	32732.94922
2022-11-1	32862.78906	32975.48047	32485.23047	32653.19922
2022-11-2	32576.2793	33071.92969	32139.76953	32147.75977
2022-11-3	31985.05078	32185.71094	31727.05078	32001.25
2022-11-4	32265.00977	32611.51953	31938.91992	32403.2207
2022-11-7	32454.09961	32895.58984	32424.99023	32827
2022-11-8	32934.55859	33355.39063	32831.46094	33160.82813
2022-11-9	33004.46875	33065.10938	32478.86914	32513.93945
2022-11-10	33263.91016	33727.73047	33167.82031	33715.37109
2022-11-11	33797.75	33817.96094	33394.42969	33747.85938
2022-11-14	33662.05078	33964.30078	33533.96094	33536.69922
2022-11-15	33755.94141	33987.05859	33320.19922	33592.92188
2022-11-16	33554.92969	33682.82813	33516.98828	33553.82813
2022-11-17	33329.26953	33616.01953	33239.75	33546.32031
2022-11-18	33606.58984	33827.94141	33540.64063	33745.69141
2022-11-21	33760.30078	33864.58984	33559.17969	33700.28125
2022-11-22	33810.05078	34115.69922	33810.05078	34098.10156
2022-11-23	34091.57031	34262.07031	34004.64063	34194.05859
2022-11-25	34213.03906	34386.51172	34199.57031	34347.03125
2022-11-28	34275.91016	34303.87891	33799.35156	33849.46094
2022-11-29	33847.80078	33933.91016	33662.44922	33852.53125
2022-11-30	33795.42969	34589.76953	33583.76953	34589.76953
2022-12-1	34533.58984	34595.51172	34129.35156	34395.01172
2022-12-2	34265.44922	34483.21094	34039.73047	34429.87891
2022-12-5	34335.73047	34335.73047	33846.80859	33947.10156
2022-12-6	33936.87109	34006.62891	33418.58984	33596.33984
2022-12-7	33556.39844	33774.26953	33503.67188	33597.92188
2022-12-8	33695.96875	33899.17188	33642.46094	33781.48047
2022-12-9	33746.71094	33844.62891	33462.64844	33476.46094
2022-12-12	33519.5	34005.03906	33519.5	34005.03906
2022-12-13	34268.44141	34712.28125	33890.87891	34108.64063
2022-12-14	34086.07031	34395.64844	33704.17188	33966.35156
2022-12-15	33773	33773	33016.16016	33202.21875
2022-12-16	33166.46094	33166.46094	32654.58984	32920.46094
2022-12-19	32921.44922	33038.94141	32581.9707	32757.53906
2022-12-20	32735.24023	32992.23047	32649.44922	32849.73828
2022-12-21	33028.08984	33437.83984	33028.08984	33376.48047
2022-12-22	33233.35156	33233.35156	32573.42969	33027.48828
2022-12-23	32961.05859	33226.14063	32814.01953	33203.92969
2022-12-27	33224.23047	33387.71875	33069.57813	33241.55859
2022-12-28	33264.76172	33379.55078	32869.14844	32875.71094
2022-12-29	33021.42969	33293.42188	33020.35156	33220.80078
2022-12-30	33121.60938	33152.55078	32847.82031	33147.25
2023-1-3	33148.89844	33387.51953	32850.57031	33136.37109
2023-1-4	33165.14063	33409.10156	33033.48047	33269.76953
2023-1-5	33191.71875	33191.71875	32812.32813	32930.07813
2023-1-6	33055.30078	33710.66016	32997.39063	33630.60938
2023-1-9	33664.39063	33935.10938	33487.66016	33517.64844
2023-1-10	33516.42969	33726.53906	33421.80078	33704.10156
2023-1-11	33754.03125	33974.69141	33711.03906	33973.01172
2023-1-12	34047.85938	34292.67188	33792.10156	34189.96875
2023-1-13	34075.30859	34342.32031	33915.48828	34302.60938
2023-1-17	34222.32031	34269.96875	33860.67188	33910.85156
2023-1-18	33948.48828	34016.53125	33269.89844	33296.96094
2023-1-19	33171.35156	33227.48828	32982.05078	33044.55859
2023-1-20	33073.46094	33381.94922	32948.92969	33375.48828
2023-1-23	33439.55859	33782.87891	33316.25	33629.55859
2023-1-24	33444.71875	33782.92188	33310.55859	33733.96094
2023-1-25	33538.35938	33773.08984	33273.21094	33743.83984
2023-1-26	33771.66016	33953.78906	33635.60156	33949.41016
2023-1-27	33952.92969	34164.32813	33830.85156	33978.07813
2023-1-30	33909.21094	34055.28906	33695.17969	33717.08984
2023-1-31	33803.55859	34095.23047	33664.91016	34086.03906
2023-2-1	34039.60156	34334.69922	33581.42188	34092.96094
2023-2-2	34129.30078	34145.14063	33814.78125	34053.94141
2023-2-3	33926.30078	34179.57813	33813.85938	33926.01172
2023-2-6	33874.44141	33962.83984	33683.57813	33891.01953
2023-2-7	33769.78125	34240	33634.10156	34156.69141
2023-2-8	34132.89844	34161.64844	33899.78906	33949.01172
2023-2-9	34105.60938	34252.57031	33607.12891	33699.87891
2023-2-10	33671.53906	33897.30859	33591.98828	33869.26953
2023-2-13	33887.39063	34249.60156	33887.39063	34245.92969
2023-2-14	34194.08984	34331.46875	33827.44922	34089.26953
2023-2-15	34008.62891	34130.48828	33833.10156	34128.05078
2023-2-16	33992.08984	34041.16016	33686.58984	33696.85156
2023-2-17	33677.01172	33846.64063	33517.73047	33826.69141
2023-2-21	33699.69141	33699.69141	33115.73828	33129.58984
2023-2-22	33169.32813	33245.96875	32948.26953	33045.08984
2023-2-23	33175.39063	33272.39844	32795.67188	33153.91016
2023-2-24	32999.19141	32999.19141	32643.48047	32816.92188
2023-2-27	32906.16016	33189.28125	32814.17969	32889.08984
2023-2-28	32873.46875	32873.46875	32636.42969	32656.69922
2023-3-1	32656.36914	32746.15039	32500.71094	32661.83984
2023-3-2	32780.96875	33083.44922	32665.84961	33003.57031
2023-3-3	33076.32813	33405.82031	33008.41016	33390.96875
2023-3-6	33425.32031	33572.21875	33383.46875	33431.44141
2023-3-7	33428.30859	33453.25	32838.21094	32856.46094
2023-3-8	32872.07813	32903.44141	32612.69922	32798.39844
2023-3-9	32876.82813	32990.46094	32190.59961	32254.85938
2023-3-10	32185.14063	32422.09961	31783.41016	31909.64063
2023-3-13	31819.92969	32240.34961	31624.86914	31819.14063
2023-3-14	32055.28906	32306.58984	31805.40039	32155.40039
2023-3-15	31759.86914	31906.4707	31429.82031	31874.57031
2023-3-16	31827.65039	32281.60938	31571.46094	32246.55078
2023-3-17	32217.32031	32217.32031	31728.69922	31861.98047
2023-3-20	31872.33008	32280.07031	31872.33008	32244.58008
2023-3-21	32420.71094	32593.67969	32346.11914	32560.59961
2023-3-22	32570.18945	32761.89063	32020.46094	32030.10938
2023-3-23	32101.49023	32511.49023	31864.74023	32105.25
2023-3-24	32038.2207	32257.24023	31805.17969	32237.5293
2023-3-27	32276.7207	32564	32276.7207	32432.08008
2023-3-28	32434.84961	32551.00977	32295.5	32394.25
2023-3-29	32566.53906	32728.03906	32539.93945	32717.59961
2023-3-30	32807.42969	32905.80078	32682.86914	32859.03125
2023-3-31	32901.96094	33291	32901.96094	33274.14844
2023-4-3	33245.78125	33632.89844	33245.78125	33601.14844
2023-4-4	33594.78906	33634.71875	33275.62109	33402.37891
2023-4-5	33394.60156	33543.83984	33376.26953	33482.71875
2023-4-6	33420.96094	33525.96094	33325.37109	33485.28906
2023-4-10	33425.25	33590.23828	33343.42969	33586.51953
2023-4-11	33586.75	33781.28906	33586.75	33684.78906
2023-4-12	33764.21094	33895.42969	33593.32031	33646.5
2023-4-13	33668.96875	34054.98828	33605.17188	34029.69141
2023-4-14	33981.71094	34082.94141	33730.85156	33886.46875
2023-4-17	33930.46094	33991.23047	33796.91016	33987.17969
2023-4-18	33965.16016	34018.62109	33791.89063	33976.62891
2023-4-19	33889.82813	33957.98047	33814.64844	33897.01172
2023-4-20	33740.60156	33875.39063	33677.73828	33786.62109
2023-4-21	33793.60156	33858.82813	33688.57031	33808.96094
2023-4-24	33805.03906	33891.14844	33726.08984	33875.39844
2023-4-25	33828.33984	33875.48828	33525.39063	33530.82813
2023-4-26	33596.33984	33645.82813	33235.85156	33301.87109
2023-4-27	33381.66016	33859.75	33374.64844	33826.16016
2023-4-28	33797.42969	34104.55859	33728.39844	34098.16016
2023-5-1	34116.80859	34257.82813	34030.14063	34051.69922
2023-5-2	34017.62109	34017.75	33436.66016	33684.53125
2023-5-3	33726.64063	33811.83984	33396.05078	33414.23828
2023-5-4	33347.78125	33354.85938	32937.5	33127.73828
2023-5-5	33248.55078	33748.42969	33248.55078	33674.37891
2023-5-8	33715.14844	33747.48828	33509.23047	33618.69141
2023-5-9	33589.85156	33656.39844	33509.71875	33561.80859
2023-5-10	33707.19922	33772.08984	33239.44922	33531.32813
2023-5-11	33383.89063	33389.87891	33127.69922	33309.51172
2023-5-12	33370.57813	33406.39844	33110.60938	33300.62109
2023-5-15	33321.21094	33400.30078	33161.92969	33348.60156
2023-5-16	33275.37109	33290.85156	33006.19141	33012.14063
2023-5-17	33092.48047	33472.37891	33050.41016	33420.76953
2023-5-18	33374.55859	33579.91016	33212.08984	33535.91016
2023-5-19	33582.94922	33652.89844	33336.66016	33426.62891
2023-5-22	33408.53906	33512.30078	33207.85156	33286.57813
2023-5-23	33190.60156	33310.17188	33013.28906	33055.51172
2023-5-24	33021.76172	33031.75	32752.43945	32799.92188
2023-5-25	32854.26172	32870.42969	32586.56055	32764.65039
2023-5-26	32795.5	33162.05859	32795.5	33093.33984
2023-5-30	33103.64844	33132.69922	32893.96875	33042.78125
2023-5-31	32948.71094	32984.82813	32739.73047	32908.26953
2023-6-1	32929.85156	33167.75	32704.50977	33061.57031
2023-6-2	33187.57813	33805	33187.57813	33762.76172
2023-6-5	33771.12891	33804.21875	33552.78906	33562.85938
2023-6-6	33547.67188	33631.25	33399.69141	33573.28125
2023-6-7	33562.46875	33708.78125	33546.10938	33665.01953
2023-6-8	33656.98047	33873.80859	33630.03906	33833.60938
2023-6-9	33852.44141	33975.32031	33787.16016	33876.78125
2023-6-12	33906.80078	34077.83984	33878.46094	34066.32813
2023-6-13	34111.07813	34310.28125	34107.98047	34212.12109
2023-6-14	34044.69922	34151.42188	33783.55078	33979.32813
2023-6-15	33945.98047	34488.98047	33945.98047	34408.05859
2023-6-16	34464.01953	34588.67969	34285.69141	34299.12109
2023-6-20	34206.66016	34206.66016	33915.92969	34053.87109
2023-6-21	33990.55859	34097.92969	33876.17188	33951.51953
2023-6-22	33900.46875	34003.55859	33835.39063	33946.71094
2023-6-23	33835.66016	33835.66016	33646.48828	33727.42969
2023-6-26	33730.78906	33819.48828	33610.32031	33714.71094
2023-6-27	33739.03125	33975.64844	33730.39063	33926.73828
2023-6-28	33881.37891	33903.76172	33755.92188	33852.66016
2023-6-29	33854.57031	34147.67969	33828.62891	34122.42188
2023-6-30	34269.92188	34467.35156	34269.92188	34407.60156
2023-7-3	34369.78125	34465.60156	34286.53906	34418.46875
2023-7-5	34344.71875	34376.10938	34226.98047	34288.64063
2023-7-6	34171.39063	34171.39063	33771.46875	33922.26172
2023-7-7	33837.07031	34036.37891	33716.75	33734.87891
2023-7-10	33705.67969	33958.35938	33705.67969	33944.39844
2023-7-11	34056.94141	34288.87109	33993.01172	34261.42188
2023-7-12	34395.28125	34586.94141	34308.78125	34347.42969
2023-7-13	34412.30859	34482.26172	34365.32813	34395.14063
2023-7-14	34425.32813	34592.26172	34425.32813	34509.03125
2023-7-17	34499.73828	34665.14844	34418.71875	34585.35156
2023-7-18	34597.07813	34986.35938	34530.60938	34951.92969
2023-7-19	34991.21094	35234.05078	34991.21094	35061.21094
2023-7-20	35091.98047	35372.76953	35091.98047	35225.17969
2023-7-21	35274.32031	35340.66016	35186.05078	35227.69141
2023-7-24	35230.78906	35463.96875	35230.78906	35411.23828
2023-7-25	35421.48828	35527.57031	35365.26172	35438.07031
2023-7-26	35345.98828	35633.60938	35306.26953	35520.12109
2023-7-27	35558.78906	35645.35156	35216.57813	35282.71875
2023-7-28	35443.48828	35565.51172	35355.14844	35459.28906
2023-7-31	35465.96875	35566.94922	35430.21875	35559.53125
2023-8-1	35585.98828	35679.12891	35526.60938	35630.67969
2023-8-2	35551.92188	35551.92188	35226.26172	35282.51953
2023-8-3	35194.55859	35348.19922	35122.32031	35215.89063
2023-8-4	35230.12891	35506.87891	35033.76172	35065.62109
2023-8-7	35125.60156	35497.37891	35125.60156	35473.12891
2023-8-8	35345.39844	35346.64063	35007.41016	35314.48828
2023-8-9	35324.28125	35370.89063	35058.73047	35123.35938
2023-8-10	35231.53906	35578.57813	35107.60156	35176.14844
2023-8-11	35111.35938	35354.60156	35059.98828	35281.39844
2023-8-14	35273.89063	35335.44922	35169.96875	35307.62891
2023-8-15	35219.37109	35219.37109	34908.5	34946.39063
2023-8-16	34914.96094	35133.55859	34757.37109	34765.73828
2023-8-17	34829.60938	34888.48047	34440.73047	34474.82813
2023-8-18	34368.35938	34587.07031	34263.19141	34500.66016
2023-8-21	34531.28125	34570.96094	34248.46094	34463.69141
2023-8-22	34494.17188	34514.03906	34256.83984	34288.82813
2023-8-23	34338.58984	34534.71875	34321	34472.98047
2023-8-24	34439.82813	34694.67969	34093.64844	34099.42188
2023-8-25	34217.05859	34441.91016	34029.21875	34346.89844
2023-8-28	34441.64063	34652.91016	34441.64063	34559.98047
2023-8-29	34531.12109	34864.42188	34531.12109	34852.67188
2023-8-30	34847.80078	35025.57031	34811.73828	34890.23828
2023-8-31	34909.08984	35070.21094	34719.76953	34721.91016
2023-9-1	34876.23828	34979.17969	34720.69922	34837.71094
2023-9-5	34843.21875	34871.26172	34635.62891	34641.96875
2023-9-6	34611.67969	34611.67969	34291.55859	34443.19141
2023-9-7	34351.17969	34560.85938	34351.17969	34500.73047
2023-9-8	34487.41016	34627.85156	34473.57031	34576.58984
2023-9-11	34650.01172	34784.51953	34578.58984	34663.71875
2023-9-12	34620.01953	34852.60938	34560.55078	34645.98828
2023-9-13	34667.28125	34767.10938	34509.94922	34575.53125
2023-9-14	34687.5	34977.96875	34687.5	34907.10938
2023-9-15	34902.03906	34902.03906	34572.26953	34618.23828
2023-9-18	34612.28906	34725.05859	34545.35156	34624.30078
2023-9-19	34571.83984	34597.55859	34311.69141	34517.73047
2023-9-20	34575.5	34776.28125	34434.28906	34440.87891
2023-9-21	34332.23047	34378.30078	34058.71875	34070.42188
2023-9-22	34077.07813	34156.14844	33947.23828	33963.83984
2023-9-25	33907.58984	34017.53125	33780.67188	34006.87891
2023-9-26	33862.67969	33879.92969	33569.60156	33618.87891
2023-9-27	33682.80859	33731.64844	33306.30078	33550.26953
2023-9-28	33519.44141	33777.89844	33473.5	33666.33984
2023-9-29	33882.60938	33893.67969	33407.44922	33507.5
2023-10-2	33455.5	33511.91016	33219.55859	33433.35156
2023-10-3	33318.83984	33398.53906	32916.19922	33002.37891
2023-10-4	33034.17969	33156.44922	32873.23047	33129.55078
2023-10-5	33099.23047	33174.37891	32941.55859	33119.57031
2023-10-6	33040.69922	33557.69141	32846.94141	33407.57813
2023-10-9	33259.83984	33631.80859	33253.69141	33604.64844
2023-10-10	33683.41016	33898.21875	33604.32031	33739.30078
2023-10-11	33822.19922	33882.55078	33612.25	33804.87109
2023-10-12	33845.64844	33863.80078	33455.60156	33631.14063
2023-10-13	33733.33984	33957.71875	33551.57813	33670.28906
2023-10-16	33832.42188	34088.98047	33832.42188	33984.53906
2023-10-17	33869.83984	34147.62891	33854.69922	33997.64844
2023-10-18	33960.25	33991.51172	33598.64063	33665.07813
2023-10-19	33669.51953	33852.39063	33368.57813	33414.17188
2023-10-20	33365.26953	33425.76953	33118.12109	33127.28125
2023-10-23	32993.01953	33234.85156	32892.19141	32936.41016
2023-10-24	33089.64063	33272.19141	32988.42969	33141.37891
2023-10-25	33203.53125	33267.91016	32989.71875	33035.92969
2023-10-26	33017.17188	33105.03125	32743.99023	32784.30078
2023-10-27	32782.39844	32787.55859	32327.19922	32417.58984
2023-10-30	32537.53906	33002.96875	32537.53906	32928.96094
2023-10-31	33029.10938	33070.28125	32787.12109	33052.87109
2023-11-1	33081.87109	33337.14844	33010.85156	33274.57813
2023-11-2	33457.82031	33852.96094	33450.03125	33839.07813
2023-11-3	33988.82813	34163.62891	33946.60156	34061.32031
2023-11-6	34092.60938	34167.26172	33989.71875	34095.85938
2023-11-7	34075.64844	34206.98047	34026.71875	34152.60156
2023-11-8	34185.92188	34252.75	33996.19922	34112.26953
2023-11-9	34163.71094	34167.53906	33859.76953	33891.94141
2023-11-10	34020.82031	34310.35938	33905.62109	34283.10156
2023-11-13	34259.25	34405.83984	34205.80859	34337.87109
2023-11-14	34581.19922	34931.01172	34581.19922	34827.69922
2023-11-15	34906.71875	35051.10156	34868.48047	34991.21094
2023-11-16	34868.03125	35022.46094	34818.03125	34945.46875
2023-11-17	34964.82031	35028.21875	34882.82031	34947.28125
2023-11-20	34932.48828	35227.48047	34907.98047	35151.03906
2023-11-21	35104.83984	35118.03906	35038.44141	35088.28906
2023-11-22	35189.32813	35315.19922	35155.80078	35273.03125
2023-11-24	35299.89844	35399.44141	35299.89844	35390.14844
2023-11-27	35376.44141	35410.37109	35280.57031	35333.46875
2023-11-28	35332.12891	35518.67188	35307.73047	35416.98047
2023-11-29	35436.80078	35579.12891	35405.89063	35430.42188
2023-11-30	35596.57031	35970.69922	35592.21875	35950.89063
2023-12-1	35914.44922	36264.85156	35914.44922	36245.5
2023-12-4	36089.37891	36238.17969	36029.69141	36204.44141
2023-12-5	36135.64844	36164.67969	36010.85156	36124.55859
2023-12-6	36183.73047	36292.57813	36024.25	36054.42969
2023-12-7	36124.17188	36164.17188	36021.94922	36117.37891
2023-12-8	36084.82031	36296.19922	36061.64063	36247.87109
2023-12-11	36254.32813	36416.17969	36231.19141	36404.92969
2023-12-12	36442.10156	36596.10938	36373.21875	36577.94141
2023-12-13	36601.80078	37094.85156	36523.58984	37090.23828
2023-12-14	37115.62891	37287.5	37051.51953	37248.35156
2023-12-15	37194.5	37347.60156	37092.01953	37305.16016
2023-12-18	37330.14063	37393.44922	37284.85156	37306.01953
2023-12-19	37311.82031	37562.82813	37311.82031	37557.92188
2023-12-20	37520.12891	37641.30078	37073.03906	37082
2023-12-21	37225.32031	37418.76172	37127.05078	37404.35156
2023-12-22	37349.26953	37534.51953	37268.87891	37385.96875
2023-12-26	37405.89844	37617.98828	37371.82813	37545.32813
2023-12-27	37518.62109	37683.69922	37488.60156	37656.51953
2023-12-28	37661.51953	37778.85156	37650.98047	37710.10156
2023-12-29	37701.62891	37759.42969	37538.80078	37689.53906
2024-1-2	37566.21875	37790.07813	37495.91016	37715.03906
2024-1-3	37629.23047	37629.23047	37401.85156	37430.19141
2024-1-4	37425.28125	37716.41016	37425.28125	37440.33984
2024-1-5	37455.46094	37623.62109	37323.82031	37466.10938
2024-1-8	37327.37109	37692.92188	37249.23828	37683.01172
2024-1-9	37523.55078	37552.37891	37373.30078	37525.16016
2024-1-10	37552.91016	37740.76953	37524.39844	37695.73047
2024-1-11	37747.14063	37801.89844	37424.28125	37711.01953
2024-1-12	37818.05078	37825.26953	37470.19141	37592.98047
2024-1-16	37493.53906	37543.17969	37201.39063	37361.12109
2024-1-17	37281.85938	37371.66016	37132.89063	37266.67188
2024-1-18	37300.80859	37522.28906	37122.94922	37468.60938
2024-1-19	37572.5	37933.73047	37451.71094	37863.80078
2024-1-22	37919.55078	38109.19922	37911.60938	38001.80859
2024-1-23	37959.78906	37980.73047	37804.98828	37905.44922
2024-1-24	37975.37109	38064.21875	37795.71094	37806.39063
2024-1-25	37862.57031	38057.53125	37796.46875	38049.12891
2024-1-26	38006.67969	38215.30859	37997.76953	38109.42969
2024-1-29	38115.82813	38343.92969	38061.17188	38333.44922
2024-1-30	38298.23047	38497.39063	38257.80078	38467.30859
