# Supplementary material for: Deep context-attentive transformer transfer learning for financial forecasting
Source: PeerJ Comput Sci. 2025 Jun 30;11:e2983. doi: 10.7717/peerj-cs.2983 (PMC12453852; doi:10.7717/peerj-cs.2983)
Supplement: Supplemental Information 17 — Financial time-series data, including date, open, high, low, and closing (OT) prices, structured for time-series forecasting. [file peerj-cs-11-2983-s017.zip › fs2024.csv]

date	Open	High	Low	OT
2021-2-1	6407.5	6495.600098	6407.5	6466.399902
2021-2-2	6466.399902	6523.5	6466.399902	6516.700195
2021-2-3	6516.700195	6573.100098	6489.5	6507.799805
2021-2-4	6507.799805	6553.399902	6478.200195	6503.700195
2021-2-5	6503.700195	6518.700195	6457.600098	6489.299805
2021-2-8	6489.299805	6567.700195	6489.299805	6523.5
2021-2-9	6523.5	6541	6501	6531.600098
2021-2-10	6531.600098	6577	6481	6524.399902
2021-2-11	6524.399902	6554.200195	6514.899902	6528.700195
2021-2-12	6528.700195	6589.799805	6485.100098	6589.799805
2021-2-15	6589.799805	6775.399902	6589.799805	6756.100098
2021-2-16	6756.100098	6799.899902	6736.899902	6748.899902
2021-2-17	6748.899902	6760.299805	6701.600098	6710.899902
2021-2-18	6710.899902	6721.799805	6591.399902	6617.200195
2021-2-19	6617.200195	6646.200195	6600.600098	6624
2021-2-22	6624	6624.700195	6545.899902	6612.200195
2021-2-23	6612.200195	6675.399902	6555.899902	6625.899902
2021-2-24	6625.899902	6669.899902	6572.299805	6659
2021-2-25	6659	6702.899902	6644.700195	6652
2021-2-26	6652	6652	6465.600098	6483.399902
2021-3-1	6483.399902	6612.700195	6483.399902	6588.5
2021-3-2	6588.5	6660.799805	6560.899902	6613.799805
2021-3-3	6613.799805	6705.299805	6613.799805	6675.5
2021-3-4	6675.5	6675.5	6581.200195	6650.899902
2021-3-5	6650.899902	6710.799805	6560.799805	6630.5
2021-3-8	6630.5	6726.399902	6612.700195	6719.100098
2021-3-9	6719.100098	6786.799805	6689.899902	6730.299805
2021-3-10	6730.299805	6740.799805	6677	6725.600098
2021-3-11	6725.600098	6755.299805	6699.299805	6737
2021-3-12	6737	6766.399902	6709	6761.5
2021-3-15	6761.5	6804.899902	6723.700195	6749.700195
2021-3-16	6749.700195	6812.799805	6749.600098	6803.600098
2021-3-17	6803.600098	6805.700195	6753.799805	6762.700195
2021-3-18	6762.700195	6791.799805	6740.5	6779.700195
2021-3-19	6779.700195	6779.700195	6664.600098	6708.700195
2021-3-22	6708.700195	6732.700195	6651	6726.100098
2021-3-23	6726.100098	6726.100098	6664.799805	6699.200195
2021-3-24	6699.200195	6722.600098	6649.399902	6712.899902
2021-3-25	6712.899902	6729.899902	6618.600098	6674.799805
2021-3-26	6674.799805	6742.100098	6674.799805	6740.600098
2021-3-29	6740.600098	6758.799805	6705.399902	6736.200195
2021-3-30	6736.200195	6792.200195	6729.5	6772.100098
2021-3-31	6772.100098	6775.700195	6713.600098	6713.600098
2021-4-1	6713.600098	6766.5	6713.600098	6737.299805
2021-4-6	6737.299805	6843.700195	6737.299805	6823.600098
2021-4-7	6823.600098	6898.399902	6823.600098	6885.299805
2021-4-8	6885.299805	6942.200195	6884.799805	6942.200195
2021-4-9	6942.200195	6949.600098	6906.399902	6915.799805
2021-4-12	6915.799805	6916.100098	6853.799805	6889.100098
2021-4-13	6889.100098	6895.100098	6859.700195	6890.5
2021-4-14	6890.5	6942.299805	6880.700195	6939.600098
2021-4-15	6939.600098	6994.899902	6939.299805	6983.5
2021-4-16	6983.5	7037.700195	6983.5	7019.5
2021-4-19	7019.5	7040.299805	6979.200195	7000.100098
2021-4-20	7000.100098	7001.299805	6857.100098	6859.899902
2021-4-21	6859.899902	6914.899902	6859.600098	6895.299805
2021-4-22	6895.299805	6941.100098	6889.299805	6938.200195
2021-4-23	6938.200195	6938.600098	6891.799805	6938.600098
2021-4-26	6938.600098	6971.5	6913.399902	6963.100098
2021-4-27	6963.100098	6975.100098	6929.799805	6945
2021-4-28	6945	6986.700195	6944.100098	6963.700195
2021-4-29	6963.700195	7019.799805	6953.899902	6961.5
2021-4-30	6961.5	7009.5	6946	6969.799805
2021-5-4	6969.799805	7034.299805	6912.299805	6923.200195
2021-5-5	6923.200195	7047.799805	6923.200195	7039.299805
2021-5-6	7039.299805	7076.200195	7026.799805	7076.200195
2021-5-7	7076.200195	7143.5	7076.200195	7129.700195
2021-5-10	7129.700195	7164.200195	7104.399902	7123.700195
2021-5-11	7123.700195	7123.700195	6912.399902	6948
2021-5-12	6948	7028.100098	6945.299805	7004.600098
2021-5-13	7004.600098	7004.600098	6823.600098	6963.299805
2021-5-14	6963.299805	7048.700195	6963.299805	7043.600098
2021-5-17	7043.600098	7066.799805	6989.100098	7032.899902
2021-5-18	7032.899902	7102.600098	7030.399902	7034.200195
2021-5-19	7034.200195	7034.200195	6897.100098	6950.200195
2021-5-20	6950.200195	7019.799805	6926.899902	7019.799805
2021-5-21	7019.799805	7028.200195	6973.299805	7018.100098
2021-5-24	7018.100098	7054.600098	7013.5	7051.600098
2021-5-25	7051.600098	7067.600098	7029.799805	7029.799805
2021-5-26	7029.799805	7050.899902	6998.200195	7026.899902
2021-5-27	7026.899902	7044	7008.5	7019.700195
2021-5-28	7019.700195	7054.899902	7019.600098	7022.600098
2021-6-1	7022.600098	7118	7022.600098	7080.5
2021-6-2	7080.5	7122.5	7074.100098	7108
2021-6-3	7108	7108	7013.899902	7064.399902
2021-6-4	7064.399902	7071.799805	7039.700195	7069
2021-6-7	7069	7098.299805	7042.200195	7077.200195
2021-6-8	7077.200195	7120.700195	7074.899902	7095.100098
2021-6-9	7095.100098	7095.700195	7046	7081
2021-6-10	7081	7117.700195	7080	7088.200195
2021-6-11	7088.200195	7140.700195	7088.200195	7134.100098
2021-6-14	7134.100098	7188.299805	7131.799805	7146.700195
2021-6-15	7146.700195	7189.600098	7142.700195	7172.5
2021-6-16	7172.5	7217.5	7169.200195	7185
2021-6-17	7185	7185	7133	7153.399902
2021-6-18	7153.399902	7154.600098	7008.700195	7017.5
2021-6-21	7017.5	7065.100098	6948.600098	7062.299805
2021-6-22	7062.299805	7098.700195	7061.100098	7090
2021-6-23	7090	7129.399902	7074.100098	7074.100098
2021-6-24	7074.100098	7119.399902	7070.899902	7110
2021-6-25	7110	7139.100098	7109.799805	7136.100098
2021-6-28	7136.100098	7136.200195	7072	7073
2021-6-29	7073	7120.799805	7071.899902	7087.600098
2021-6-30	7087.600098	7100.700195	7010.600098	7037.5
2021-7-1	7037.5	7134.200195	7037.5	7125.200195
2021-7-2	7125.200195	7162.200195	7110.299805	7123.299805
2021-7-5	7123.299805	7168	7111.5	7164.899902
2021-7-6	7164.899902	7170.600098	7075.700195	7100.899902
2021-7-7	7100.899902	7153.700195	7100.899902	7151
2021-7-8	7151	7151	6981.600098	7030.700195
2021-7-9	7030.700195	7121.899902	7030.200195	7121.899902
2021-7-12	7121.899902	7134.899902	7066.200195	7125.399902
2021-7-13	7125.399902	7152.399902	7116.299805	7124.700195
2021-7-14	7124.700195	7124.700195	7073.600098	7091.200195
2021-7-15	7091.200195	7111.799805	7005	7012
2021-7-16	7012	7056.700195	6978.100098	7008.100098
2021-7-19	7008.100098	7008.100098	6813	6844.399902
2021-7-20	6844.399902	6929.899902	6827.299805	6881.100098
2021-7-21	6881.100098	7007.799805	6881.100098	6998.299805
2021-7-22	6998.299805	7019	6956.200195	6968.299805
2021-7-23	6968.299805	7033.299805	6968.299805	7027.600098
2021-7-26	7027.600098	7038.700195	6980.700195	7025.399902
2021-7-27	7025.399902	7028.399902	6929.600098	6996.100098
2021-7-28	6996.100098	7023.399902	6974.799805	7016.600098
2021-7-29	7016.600098	7093.899902	7008.700195	7078.399902
2021-7-30	7078.399902	7078.399902	6996.899902	7032.299805
2021-8-2	7032.299805	7111.700195	7032.299805	7081.700195
2021-8-3	7081.700195	7119.200195	7074.299805	7105.700195
2021-8-4	7105.700195	7142.5	7105.700195	7123.899902
2021-8-5	7123.899902	7130.399902	7099	7120.399902
2021-8-6	7120.399902	7135.399902	7103.700195	7123
2021-8-9	7123	7138.799805	7089.700195	7132.299805
2021-8-10	7132.299805	7166.700195	7115.899902	7161
2021-8-11	7161	7220.100098	7157.700195	7220.100098
2021-8-12	7220.100098	7220.700195	7182.899902	7193.200195
2021-8-13	7193.200195	7224.5	7193.100098	7218.700195
2021-8-16	7218.700195	7218.700195	7117.799805	7154
2021-8-17	7154	7188.600098	7118.700195	7181.100098
2021-8-18	7181.100098	7198.799805	7143.600098	7169.299805
2021-8-19	7169.299805	7169.299805	6993.100098	7058.899902
2021-8-20	7058.899902	7095.600098	7032.5	7087.899902
2021-8-23	7087.899902	7147.799805	7087.899902	7109
2021-8-24	7109	7129.700195	7076.100098	7125.799805
2021-8-25	7125.799805	7151.799805	7121.299805	7150.100098
2021-8-26	7150.100098	7150.100098	7095.399902	7125
2021-8-27	7125	7157.600098	7108.5	7148
2021-8-31	7148	7160.5	7092	7119.700195
2021-9-1	7119.700195	7187.299805	7119.700195	7149.799805
2021-9-2	7149.799805	7168.799805	7129.700195	7163.899902
2021-9-3	7163.899902	7182.200195	7123.899902	7138.399902
2021-9-6	7138.399902	7195.600098	7138.399902	7187.200195
2021-9-7	7187.200195	7187.200195	7147.899902	7149.399902
2021-9-8	7149.399902	7149.399902	7061.100098	7095.5
2021-9-9	7095.5	7095.5	6998.600098	7024.200195
2021-9-10	7024.200195	7055.200195	7014.399902	7029.200195
2021-9-13	7029.200195	7090.799805	7029.200195	7068.399902
2021-9-14	7068.399902	7068.5	7020.100098	7034.100098
2021-9-15	7034.100098	7047.299805	7016.5	7016.5
2021-9-16	7016.5	7059	7016.299805	7027.5
2021-9-17	7027.5	7092.700195	6941.700195	6963.600098
2021-9-20	6963.600098	6963.600098	6828.299805	6903.899902
2021-9-21	6903.899902	7004.899902	6903.899902	6981
2021-9-22	6981	7090.5	6981	7083.399902
2021-9-23	7083.399902	7131.399902	7070.700195	7078.399902
2021-9-24	7078.399902	7080.200195	7041.299805	7051.5
2021-9-27	7051.5	7122.100098	7043.200195	7063.399902
2021-9-28	7063.399902	7071.399902	7015.600098	7028.100098
2021-9-29	7028.100098	7117.5	7026.899902	7108.200195
2021-9-30	7108.200195	7159.600098	7072.600098	7086.399902
2021-10-1	7086.399902	7086.399902	6989.600098	7027.100098
2021-10-4	7027.100098	7072.5	7002.700195	7011
2021-10-5	7011	7084.5	7011	7077.100098
2021-10-6	7077.100098	7077.100098	6945.5	6995.899902
2021-10-7	6995.899902	7094.899902	6995.899902	7078
2021-10-8	7078	7109.299805	7070.5	7095.600098
2021-10-11	7095.600098	7146.899902	7085.899902	7146.899902
2021-10-12	7146.899902	7146.899902	7063.399902	7130.200195
2021-10-13	7130.200195	7152.899902	7087.899902	7141.799805
2021-10-14	7141.799805	7216.200195	7141.799805	7207.700195
2021-10-15	7207.700195	7243.899902	7206.299805	7234
2021-10-18	7234	7234	7180.200195	7203.799805
2021-10-19	7203.799805	7223.299805	7189.5	7217.5
2021-10-20	7217.5	7229.299805	7199.299805	7223.100098
2021-10-21	7223.100098	7227.100098	7181.700195	7190.299805
2021-10-22	7190.299805	7235.200195	7190.299805	7204.600098
2021-10-25	7204.600098	7247.5	7204.600098	7222.799805
2021-10-26	7222.799805	7281.200195	7222.799805	7277.600098
2021-10-27	7277.600098	7280.5	7247.299805	7253.299805
2021-10-28	7253.299805	7257.899902	7219.700195	7249.5
2021-10-29	7249.5	7249.5	7192.100098	7237.600098
2021-11-1	7237.600098	7303.399902	7237.600098	7288.600098
2021-11-2	7288.600098	7288.600098	7240	7274.799805
2021-11-3	7274.799805	7277.600098	7235.299805	7248.899902
2021-11-4	7248.899902	7293	7247.600098	7279.899902
2021-11-5	7279.899902	7331.299805	7270	7304
2021-11-8	7304	7316.5	7293.5	7300.399902
2021-11-9	7300.399902	7314.100098	7268.799805	7274
2021-11-10	7274	7340.200195	7270.100098	7340.200195
2021-11-11	7340.200195	7394.399902	7329.700195	7384.200195
2021-11-12	7384.200195	7402.700195	7340.5	7347.899902
2021-11-15	7347.899902	7363.5	7324.100098	7351.899902
2021-11-16	7351.899902	7368.299805	7324.100098	7327
2021-11-17	7327	7327	7290	7291.200195
2021-11-18	7291.200195	7291.299805	7242	7256
2021-11-19	7256	7289.5	7198.799805	7223.600098
2021-11-22	7223.600098	7272.600098	7207.799805	7255.5
2021-11-23	7255.5	7293.100098	7204.399902	7266.700195
2021-11-24	7266.700195	7307.899902	7246	7286.299805
2021-11-25	7286.299805	7311.899902	7286.299805	7310.399902
2021-11-26	7310.399902	7310.399902	7042.100098	7044
2021-11-29	7044	7161.899902	7044	7110
2021-11-30	7110	7110	6989.700195	7059.5
2021-12-1	7059.5	7182	7059.399902	7168.700195
2021-12-2	7168.700195	7168.700195	7083.200195	7129.200195
2021-12-3	7129.200195	7196.100098	7105.299805	7122.299805
2021-12-6	7122.299805	7246.299805	7122.299805	7232.299805
2021-12-7	7232.299805	7344.700195	7232.299805	7339.899902
2021-12-8	7339.899902	7378.899902	7333.600098	7337.399902
2021-12-9	7337.100098	7366.100098	7303	7321.299805
2021-12-10	7321.299805	7331.600098	7284.799805	7291.799805
2021-12-13	7291.799805	7309.200195	7226.600098	7231.399902
2021-12-14	7231.399902	7284.5	7218.600098	7218.600098
2021-12-15	7218.600098	7224.899902	7166.799805	7170.799805
2021-12-16	7170.799805	7273.299805	7170.799805	7260.600098
2021-12-17	7260.600098	7286.5	7236.200195	7269.899902
2021-12-20	7269.899902	7269.899902	7101	7198
2021-12-21	7198	7297.399902	7198	7297.399902
2021-12-22	7297.399902	7341.700195	7273.5	7341.700195
2021-12-23	7341.700195	7385.399902	7331.100098	7373.299805
2021-12-24	7373.299805	7403.700195	7368.799805	7372.100098
2021-12-29	7372.100098	7457.100098	7372.100098	7420.700195
2021-12-30	7420.700195	7433.399902	7403	7403
2021-12-31	7403	7403	7357.100098	7384.5
2022-1-4	7384.5	7520.799805	7384.5	7505.200195
2022-1-5	7505.200195	7530	7484.299805	7516.899902
2022-1-6	7516.899902	7516.899902	7420	7450.399902
2022-1-7	7450.399902	7485.299805	7431.899902	7485.299805
2022-1-10	7485.299805	7496.100098	7422.899902	7445.299805
2022-1-11	7445.299805	7497.100098	7445.299805	7491.399902
2022-1-12	7491.399902	7564.200195	7491.399902	7551.700195
2022-1-13	7551.700195	7566.5	7530.100098	7563.899902
2022-1-14	7563.899902	7568.200195	7523	7543
2022-1-17	7543	7616.100098	7543	7611.200195
2022-1-18	7611.200195	7613.100098	7532	7563.600098
2022-1-19	7563.600098	7614.899902	7525.200195	7589.700195
2022-1-20	7589.700195	7619	7549.899902	7585
2022-1-21	7585	7585	7450.5	7494.100098
2022-1-24	7494.100098	7494.100098	7283.399902	7297.200195
2022-1-25	7297.200195	7382.600098	7297.200195	7371.5
2022-1-26	7371.5	7525.600098	7371.5	7469.799805
2022-1-27	7469.799805	7596.700195	7388.799805	7554.299805
2022-1-28	7554.299805	7554.299805	7420.200195	7466.100098
2022-1-31	7466.100098	7524	7450.899902	7464.399902
2022-2-1	7464.399902	7549.299805	7463	7535.799805
2022-2-2	7535.799805	7605.600098	7535.799805	7583
2022-2-3	7583	7605.799805	7528.700195	7528.799805
2022-2-4	7528.799805	7599.700195	7497.200195	7516.399902
2022-2-7	7516.399902	7591.700195	7508.5	7573.5
2022-2-8	7573.5	7631.299805	7548.200195	7567.100098
2022-2-9	7567.100098	7657.899902	7567.100098	7643.399902
2022-2-10	7643.399902	7687.299805	7622.700195	7672.399902
2022-2-11	7672.399902	7672.399902	7596.100098	7661
2022-2-14	7661	7661	7483.399902	7531.600098
2022-2-15	7531.600098	7608.899902	7513.200195	7608.899902
2022-2-16	7608.899902	7630.700195	7560.899902	7603.799805
2022-2-17	7603.799805	7607.200195	7499.899902	7537.399902
2022-2-18	7537.399902	7570.600098	7508.700195	7513.600098
2022-2-21	7513.600098	7571.100098	7446.399902	7484.299805
2022-2-22	7484.299805	7531.299805	7365	7494.200195
2022-2-23	7494.200195	7550	7490.5	7498.200195
2022-2-24	7498.200195	7498.200195	7204.700195	7207
2022-2-25	7207.399902	7497.899902	7207.399902	7489.5
2022-2-28	7489.5	7489.5	7361.600098	7458.299805
2022-3-1	7458.299805	7499.299805	7327.799805	7330.200195
2022-3-2	7330.200195	7462.200195	7320.799805	7429.600098
2022-3-3	7429.600098	7468.799805	7231.5	7238.899902
2022-3-4	7238.899902	7238.899902	6980.899902	6987.100098
2022-3-7	6987.100098	7030.700195	6788	6959.5
2022-3-8	6959.5	7013.5	6893.600098	6964.100098
2022-3-9	6964.100098	7190.700195	6964.100098	7190.700195
2022-3-10	7190.700195	7192.799805	7066	7099.100098
2022-3-11	7099.100098	7260.399902	7099	7155.600098
2022-3-14	7155.600098	7222.899902	7144	7193.5
2022-3-15	7193.5	7193.5	7075.799805	7175.700195
2022-3-16	7175.700195	7312.200195	7175.700195	7291.700195
2022-3-17	7291.700195	7385.299805	7260.5	7385.299805
2022-3-18	7385.299805	7406.100098	7318.899902	7404.700195
2022-3-21	7404.700195	7465	7402.600098	7442.399902
2022-3-22	7442.399902	7490.5	7442.399902	7476.700195
2022-3-23	7476.700195	7521.100098	7459.399902	7460.600098
2022-3-24	7460.600098	7492	7453.299805	7467.399902
2022-3-25	7467.399902	7502.700195	7441.299805	7483.399902
2022-3-28	7483.399902	7539.299805	7471.5	7473.100098
2022-3-29	7473.100098	7584.100098	7473.100098	7537.299805
2022-3-30	7537.299805	7578.799805	7523.799805	7578.799805
2022-3-31	7578.799805	7595.399902	7515.700195	7515.700195
2022-4-1	7515.700195	7552.5	7508.899902	7537.899902
2022-4-4	7537.899902	7574.299805	7532.200195	7558.899902
2022-4-5	7558.899902	7613.700195	7536.200195	7613.700195
2022-4-6	7613.700195	7614.100098	7536.200195	7587.700195
2022-4-7	7587.700195	7601.5	7537.299805	7551.799805
2022-4-8	7551.799805	7669.600098	7551.799805	7669.600098
2022-4-11	7669.600098	7669.600098	7611.700195	7618.299805
2022-4-12	7618.299805	7618.299805	7543	7576.700195
2022-4-13	7576.700195	7597.899902	7550.899902	7580.799805
2022-4-14	7580.799805	7622.399902	7551.399902	7616.399902
2022-4-19	7616.399902	7624.899902	7565.799805	7601.299805
2022-4-20	7601.299805	7637.899902	7590.600098	7629.200195
2022-4-21	7629.200195	7656.5	7596.299805	7628
2022-4-22	7628	7628	7521.700195	7521.700195
2022-4-25	7521.700195	7521.700195	7339.5	7380.5
2022-4-26	7380.5	7463.200195	7380.5	7386.200195
2022-4-27	7386.200195	7458.200195	7344.899902	7425.600098
2022-4-28	7425.600098	7519.700195	7425.600098	7509.200195
2022-4-29	7509.200195	7569.799805	7509.200195	7544.600098
2022-5-3	7544.600098	7561.299805	7475.700195	7561.299805
2022-5-4	7561.299805	7572.700195	7493.5	7493.5
2022-5-5	7493.5	7619.399902	7493.5	7503.299805
2022-5-6	7503.299805	7503.299805	7354.100098	7387.899902
2022-5-9	7387.899902	7391.600098	7216.600098	7216.600098
2022-5-10	7216.600098	7311.700195	7216.600098	7243.200195
2022-5-11	7243.200195	7349.700195	7239	7347.700195
2022-5-12	7347.700195	7347.700195	7158.5	7233.299805
2022-5-13	7233.299805	7422	7233.299805	7418.200195
2022-5-16	7418.200195	7464.799805	7361.700195	7464.799805
2022-5-17	7464.799805	7538.700195	7464.799805	7518.399902
2022-5-18	7518.399902	7526.100098	7438.100098	7438.100098
2022-5-19	7438.100098	7438.100098	7228.700195	7302.700195
2022-5-20	7302.700195	7453.5	7302.700195	7390
2022-5-23	7390	7513.399902	7390	7513.399902
2022-5-24	7513.399902	7529.700195	7434.5	7484.399902
2022-5-25	7484.399902	7546.399902	7484.399902	7522.799805
2022-5-26	7522.799805	7575.5	7512.5	7564.899902
2022-5-27	7564.899902	7597.600098	7542.799805	7585.5
2022-5-30	7585.5	7625.600098	7576.399902	7600.100098
2022-5-31	7600.100098	7648.299805	7591.799805	7607.700195
2022-6-1	7607.700195	7639.200195	7529.200195	7533
2022-6-6	7533	7646.700195	7532.799805	7608.200195
2022-6-7	7608.200195	7617.5	7570.700195	7598.899902
2022-6-8	7598.899902	7616.200195	7550.700195	7593
2022-6-9	7593	7593	7472.299805	7476.200195
2022-6-10	7476.200195	7476.200195	7294.200195	7317.5
2022-6-13	7317.5	7317.5	7174	7205.799805
2022-6-14	7205.799805	7271.899902	7135.200195	7187.5
2022-6-15	7187.5	7313.700195	7186.5	7273.399902
2022-6-16	7273.399902	7273.399902	7039.5	7045
2022-6-17	7045	7130.600098	6998.200195	7016.299805
2022-6-20	7016.299805	7129.600098	7016.200195	7121.799805
2022-6-21	7121.799805	7193.899902	7119.299805	7152.100098
2022-6-22	7152.100098	7152.100098	7030	7089.200195
2022-6-23	7089.200195	7115.799805	7014.200195	7020.5
2022-6-24	7020.5	7211.100098	7016	7208.799805
2022-6-27	7208.799805	7284.5	7208.5	7258.299805
2022-6-28	7258.299805	7362.399902	7258.299805	7323.399902
2022-6-29	7323.399902	7345.5	7263.5	7312.299805
2022-6-30	7312.299805	7312.299805	7110.700195	7169.299805
2022-7-1	7169.299805	7214.799805	7101.399902	7168.700195
2022-7-4	7168.700195	7258.5	7168.700195	7232.700195
2022-7-5	7232.700195	7260.299805	7016.799805	7025.5
2022-7-6	7025.5	7198.700195	7025.399902	7107.799805
2022-7-7	7107.799805	7213.100098	7107.799805	7189.100098
2022-7-8	7189.100098	7210.600098	7129.200195	7196.200195
2022-7-11	7196.200195	7204.100098	7097.399902	7196.600098
2022-7-12	7196.600098	7216.899902	7143.299805	7209.899902
2022-7-13	7209.899902	7209.899902	7104.100098	7156.399902
2022-7-14	7156.399902	7157.600098	7007.100098	7039.799805
2022-7-15	7039.799805	7167.899902	7038.200195	7159
2022-7-18	7159	7268.899902	7159	7223.200195
2022-7-19	7223.200195	7309	7174.399902	7296.299805
2022-7-20	7296.299805	7347.600098	7253.600098	7264.299805
2022-7-21	7264.299805	7274.700195	7200.100098	7270.5
2022-7-22	7270.5	7315.299805	7254	7276.399902
2022-7-25	7276.399902	7309.700195	7242.899902	7306.299805
2022-7-26	7306.299805	7365.399902	7301.200195	7306.299805
2022-7-27	7306.299805	7365.200195	7306.299805	7348.200195
2022-7-28	7348.200195	7396.200195	7309	7345.299805
2022-7-29	7345.299805	7441.200195	7345.299805	7423.399902
2022-8-1	7446	7471.899902	7408.899902	7413.399902
2022-8-2	7413.399902	7433.299805	7386.799805	7409.100098
2022-8-3	7409.100098	7445.899902	7372.700195	7445.700195
2022-8-4	7445.700195	7491.700195	7417.5	7448.100098
2022-8-5	7448.100098	7470.600098	7420.200195	7439.700195
2022-8-8	7439.700195	7513.799805	7439.700195	7482.399902
2022-8-9	7482.399902	7504.600098	7475	7488.200195
2022-8-10	7488.200195	7520.700195	7468.600098	7507.100098
2022-8-11	7507.100098	7515	7460.100098	7465.899902
2022-8-12	7465.899902	7516.799805	7464.100098	7500.899902
2022-8-15	7500.899902	7539.200195	7463.5	7509.200195
2022-8-16	7509.200195	7563.700195	7509.200195	7536.100098
2022-8-17	7536.100098	7554	7501.5	7515.799805
2022-8-18	7515.799805	7541.899902	7493.700195	7541.899902
2022-8-19	7541.899902	7578.899902	7513.299805	7550.399902
2022-8-22	7550.399902	7550.399902	7491.299805	7533.799805
2022-8-23	7533.799805	7533.799805	7467.600098	7488.100098
2022-8-24	7488.100098	7488.100098	7410.399902	7471.5
2022-8-25	7471.5	7535.700195	7469.200195	7479.700195
2022-8-26	7479.700195	7530.700195	7422	7427.299805
2022-8-30	7427.299805	7486.399902	7351.100098	7361.600098
2022-8-31	7361.600098	7378.399902	7263.600098	7284.200195
2022-9-1	7284.200195	7284.200195	7131.700195	7148.5
2022-9-2	7148.5	7288.700195	7148.5	7281.200195
2022-9-5	7281.200195	7288.5	7191.200195	7287.399902
2022-9-6	7287.399902	7324.200195	7256.5	7300.399902
2022-9-7	7300.399902	7300.399902	7186.600098	7237.799805
2022-9-8	7237.799805	7273	7175.799805	7262.100098
2022-9-9	7262.100098	7386.600098	7262.100098	7351.100098
2022-9-12	7351.100098	7483	7351.100098	7473
2022-9-13	7473	7514	7385.899902	7385.899902
2022-9-14	7385.899902	7385.899902	7259.200195	7277.299805
2022-9-15	7277.299805	7329	7258.700195	7282.100098
2022-9-16	7282.100098	7297.100098	7236.200195	7236.700195
2022-9-20	7236.700195	7326.5	7171.200195	7192.700195
2022-9-21	7192.700195	7258.899902	7170.700195	7237.600098
2022-9-22	7237.600098	7243.899902	7149.600098	7159.5
2022-9-23	7159.5	7169.100098	6981.5	7018.600098
2022-9-26	7018.600098	7071.100098	6937.399902	7021
2022-9-27	7021	7074	6984.600098	6984.600098
2022-9-28	6984.600098	7011.5	6836.299805	7005.399902
2022-9-29	7005.399902	7005.399902	6829.299805	6881.600098
2022-9-30	6881.600098	6954.899902	6840.100098	6893.799805
2022-10-3	6893.799805	6923.799805	6797.399902	6908.799805
2022-10-4	6908.799805	7088.200195	6908.700195	7086.5
2022-10-5	7086.5	7086.5	6978	7052.600098
2022-10-6	7052.600098	7079.700195	6961.100098	6997.299805
2022-10-7	6997.299805	7022.399902	6960.399902	6991.100098
2022-10-10	6991.100098	6999.200195	6922.899902	6959.299805
2022-10-11	6959.299805	6959.399902	6860.299805	6885.200195
2022-10-12	6885.200195	6916.899902	6793.799805	6826.200195
2022-10-13	6826.200195	6872.899902	6707.600098	6850.299805
2022-10-14	6850.299805	6976.299805	6850.299805	6858.799805
2022-10-17	6858.799805	6959.700195	6850.399902	6920.200195
2022-10-18	6920.200195	7017.399902	6920.200195	6936.700195
2022-10-19	6936.700195	6968.299805	6890.700195	6925
2022-10-20	6925	6954.200195	6894.899902	6943.899902
2022-10-21	6943.899902	6976.200195	6864.100098	6969.700195
2022-10-24	6969.700195	7047.399902	6914.700195	7014
2022-10-25	7014	7025.200195	6949.200195	7013.5
2022-10-26	7013.5	7057.399902	6960.100098	7056.100098
2022-10-27	7056.100098	7093.100098	7034.200195	7073.700195
2022-10-28	7073.700195	7073.700195	6997.5	7047.700195
2022-10-31	7047.700195	7132.899902	7030.100098	7094.5
2022-11-1	7094.5	7221.299805	7094.5	7186.200195
2022-11-2	7186.200195	7205.100098	7130.5	7144.100098
2022-11-3	7144.100098	7188.600098	7076.5	7188.600098
2022-11-4	7188.600098	7376.200195	7188.600098	7334.799805
2022-11-7	7334.799805	7346.700195	7288	7300
2022-11-8	7300	7313.5	7244.799805	7306.100098
2022-11-9	7306.100098	7307.799805	7263.5	7296.299805
2022-11-10	7296.299805	7405.100098	7253.399902	7375.299805
2022-11-11	7375.299805	7408.600098	7316.799805	7318
2022-11-14	7318	7413.799805	7317.600098	7385.200195
2022-11-15	7385.200195	7413	7344.899902	7369.399902
2022-11-16	7369.399902	7394.399902	7341.600098	7351.200195
2022-11-17	7351.200195	7354.100098	7294.799805	7346.5
2022-11-18	7346.5	7423.5	7343.5	7385.5
2022-11-21	7385.5	7402.799805	7343.399902	7376.899902
2022-11-22	7376.899902	7458.899902	7373.600098	7452.799805
2022-11-23	7452.799805	7498.299805	7452.799805	7465.200195
2022-11-24	7465.200195	7488.100098	7443.5	7466.600098
2022-11-25	7466.600098	7497.200195	7461.799805	7486.700195
2022-11-28	7486.700195	7496.799805	7420	7474
2022-11-29	7474	7543.100098	7474	7512
2022-11-30	7512	7599.299805	7512	7573.100098
2022-12-1	7573.100098	7599.700195	7552.299805	7558.5
2022-12-2	7558.5	7570.5	7508	7556.200195
2022-12-5	7556.200195	7598.200195	7547.799805	7567.5
2022-12-6	7567.5	7567.600098	7521.399902	7521.399902
2022-12-7	7521.399902	7567.200195	7489.200195	7489.200195
2022-12-8	7489.200195	7508	7469.100098	7472.200195
2022-12-9	7472.200195	7498	7431.399902	7476.600098
2022-12-12	7476.600098	7476.600098	7438.899902	7446
2022-12-13	7446	7553.399902	7429	7502.899902
2022-12-14	7502.899902	7504.5	7461.700195	7495.899902
2022-12-15	7495.899902	7495.899902	7411.100098	7426.200195
2022-12-16	7426.200195	7429.299805	7305.700195	7332.100098
2022-12-19	7332.100098	7385.399902	7332.100098	7361.299805
2022-12-20	7361.299805	7389.899902	7302.799805	7370.600098
2022-12-21	7370.600098	7498.5	7368.700195	7497.299805
2022-12-22	7497.299805	7540.299805	7463.5	7469.299805
2022-12-23	7469.299805	7496.399902	7462.799805	7473
2022-12-28	7473	7547	7473	7497.200195
2022-12-29	7497.200195	7516.399902	7434.600098	7512.700195
2022-12-30	7512.700195	7512.899902	7451.700195	7451.700195
2023-1-3	7451.700195	7626.399902	7448.700195	7554.100098
2023-1-4	7554.100098	7609.299805	7545.200195	7585.200195
2023-1-5	7585.200195	7658.799805	7564.700195	7633.5
2023-1-6	7633.5	7700.799805	7633.5	7699.5
2023-1-9	7699.5	7725.700195	7688.700195	7724.899902
2023-1-10	7724.899902	7724.899902	7684.399902	7694.5
2023-1-11	7694.5	7772.399902	7694.399902	7725
2023-1-12	7725	7809.100098	7724.600098	7794
2023-1-13	7794	7865	7793.600098	7844.100098
2023-1-16	7844.100098	7867.200195	7841.899902	7860.100098
2023-1-17	7860.100098	7875.600098	7830.399902	7851
2023-1-18	7851	7867.399902	7824.700195	7830.700195
2023-1-19	7830.700195	7830.799805	7726.200195	7747.299805
2023-1-20	7747.299805	7790.899902	7747.299805	7770.600098
2023-1-23	7770.600098	7811.200195	7768.5	7784.700195
2023-1-24	7784.700195	7800.899902	7741.799805	7757.399902
2023-1-25	7757.399902	7773.600098	7710.799805	7744.899902
2023-1-26	7744.899902	7787.600098	7744.899902	7761.100098
2023-1-27	7761.100098	7777.399902	7742.100098	7765.200195
2023-1-30	7765.200195	7790.700195	7718.299805	7784.899902
2023-1-31	7784.899902	7784.899902	7708.299805	7771.700195
2023-2-1	7771.700195	7798.5	7745.399902	7761.100098
2023-2-2	7761.100098	7837.799805	7758.5	7820.200195
2023-2-3	7820.200195	7906.600098	7806.899902	7901.799805
2023-2-6	7901.799805	7901.799805	7808.399902	7836.700195
2023-2-7	7836.700195	7890.799805	7835.399902	7864.700195
2023-2-8	7864.700195	7934.299805	7864.700195	7885.200195
2023-2-9	7885.200195	7949.600098	7874.200195	7911.200195
2023-2-10	7911.200195	7913.299805	7850.899902	7882.5
2023-2-13	7882.5	7947.600098	7881.899902	7947.600098
2023-2-14	7947.600098	7996.399902	7947.600098	7953.899902
2023-2-15	7953.899902	8003.700195	7921.299805	7997.799805
2023-2-16	7997.799805	8047.100098	7978.600098	8012.5
2023-2-17	8012.5	8012.5	7957.700195	8004.399902
2023-2-20	8004.399902	8020.100098	7995.5	8014.299805
2023-2-21	8014.299805	8014.399902	7952.5	7977.799805
2023-2-22	7977.799805	7977.799805	7879	7930.600098
2023-2-23	7930.600098	7935.600098	7888.899902	7907.700195
2023-2-24	7907.700195	7939.200195	7870.399902	7878.700195
2023-2-27	7878.700195	7950	7878.700195	7935.100098
2023-2-28	7935.100098	7935.100098	7854.799805	7876.299805
2023-3-1	7876.299805	7950.700195	7874.299805	7914.899902
2023-3-2	7914.899902	7945.799805	7875	7944
2023-3-3	7944	7974.399902	7920.100098	7947.100098
2023-3-6	7947.100098	7948.700195	7897.5	7929.799805
2023-3-7	7929.799805	7959.799805	7909.799805	7919.5
2023-3-8	7919.5	7946.600098	7891.399902	7929.899902
2023-3-9	7929.899902	7930.299805	7862	7880
2023-3-10	7880	7880	7708.299805	7748.399902
2023-3-13	7748.399902	7752.399902	7546	7548.600098
2023-3-14	7548.600098	7641.600098	7503.299805	7637.100098
2023-3-15	7637.100098	7637.399902	7333.399902	7344.5
2023-3-16	7344.5	7458.600098	7331.5	7410
2023-3-17	7410	7510.5	7309.299805	7335.399902
2023-3-20	7335.399902	7426.200195	7206.799805	7403.899902
2023-3-21	7403.899902	7557.600098	7403.899902	7536.200195
2023-3-22	7536.200195	7585.600098	7505.5	7566.799805
2023-3-23	7566.799805	7566.799805	7476.100098	7499.600098
2023-3-24	7499.600098	7499.600098	7335.700195	7405.5
2023-3-27	7405.5	7491.700195	7405.5	7471.799805
2023-3-28	7471.799805	7524.600098	7464.600098	7484.299805
2023-3-29	7484.299805	7566.799805	7484.200195	7564.299805
2023-3-30	7564.299805	7638.5	7564.299805	7620.399902
2023-3-31	7620.399902	7654.399902	7616.100098	7631.700195
2023-4-3	7631.700195	7698.200195	7631.700195	7673
2023-4-4	7673	7726.899902	7634.5	7634.5
2023-4-5	7634.5	7678.5	7634.299805	7662.899902
2023-4-6	7662.899902	7742.100098	7654.5	7741.600098
2023-4-11	7741.600098	7806.399902	7741.600098	7785.700195
2023-4-12	7785.700195	7859.700195	7783.399902	7824.799805
2023-4-13	7824.799805	7851.600098	7814.100098	7843.399902
2023-4-14	7843.399902	7904	7843.399902	7871.899902
2023-4-17	7871.899902	7916.700195	7871.899902	7879.5
2023-4-18	7879.5	7912.700195	7879.5	7909.399902
2023-4-19	7909.399902	7909.399902	7871.399902	7898.799805
2023-4-20	7898.799805	7903	7876.399902	7902.600098
2023-4-21	7902.600098	7936.100098	7886.5	7914.100098
2023-4-24	7914.100098	7927.100098	7877.600098	7912.200195
2023-4-25	7912.200195	7912.5	7863.899902	7891.100098
2023-4-26	7891.100098	7894	7825.899902	7852.600098
2023-4-27	7852.600098	7865.700195	7816.799805	7831.600098
2023-4-28	7831.600098	7870.600098	7791.600098	7870.600098
2023-5-2	7870.600098	7898.700195	7773	7773
2023-5-3	7773	7819.700195	7773	7788.399902
2023-5-4	7788.399902	7788.399902	7691.299805	7702.600098
2023-5-5	7702.600098	7781.5	7702.600098	7778.399902
2023-5-9	7778.399902	7792.399902	7735.100098	7764.100098
2023-5-10	7764.100098	7779	7727.100098	7741.299805
2023-5-11	7741.299805	7784.299805	7679.600098	7730.600098
2023-5-12	7730.600098	7772.799805	7729	7754.600098
2023-5-15	7754.600098	7794.899902	7754.600098	7777.700195
2023-5-16	7777.700195	7804.899902	7741.299805	7751.100098
2023-5-17	7751.100098	7758.200195	7713	7723.200195
2023-5-18	7723.200195	7776.600098	7723.200195	7742.299805
2023-5-19	7742.299805	7790.899902	7742.100098	7756.899902
2023-5-22	7756.899902	7783.399902	7750.5	7771
2023-5-23	7771	7800.899902	7747.100098	7763
2023-5-24	7763	7763	7590.200195	7627.100098
2023-5-25	7627.100098	7629.100098	7569.200195	7570.899902
2023-5-26	7570.899902	7643.600098	7556.899902	7627.200195
2023-5-30	7627.200195	7628.100098	7516.5	7522.100098
2023-5-31	7522.100098	7522.100098	7446.100098	7446.100098
2023-6-1	7446.100098	7498.600098	7445.299805	7490.299805
2023-6-2	7490.299805	7614.899902	7490	7607.299805
2023-6-5	7607.299805	7654.799805	7594.100098	7600
2023-6-6	7600	7636.100098	7556.200195	7628.100098
2023-6-7	7628.100098	7642.399902	7604.399902	7624.299805
2023-6-8	7624.299805	7638.600098	7588	7599.700195
2023-6-9	7599.700195	7621.700195	7546.5	7562.399902
2023-6-12	7562.399902	7599.899902	7556.799805	7570.700195
2023-6-13	7570.700195	7610.799805	7556.299805	7594.799805
2023-6-14	7594.799805	7639.799805	7579.299805	7602.700195
2023-6-15	7602.700195	7632.700195	7584.799805	7628.299805
2023-6-16	7628.299805	7687.600098	7627.799805	7642.700195
2023-6-19	7642.700195	7642.700195	7581.799805	7588.5
2023-6-20	7588.5	7607.5	7566.299805	7569.299805
2023-6-21	7569.299805	7577.600098	7520.899902	7559.200195
2023-6-22	7559.200195	7559.200195	7458.399902	7502
2023-6-23	7502	7502	7439.700195	7461.899902
2023-6-26	7461.899902	7476.5	7401.200195	7453.600098
2023-6-27	7453.600098	7495.899902	7428.100098	7461.5
2023-6-28	7461.5	7518.299805	7461.5	7500.5
2023-6-29	7500.5	7505.600098	7460.5	7471.700195
2023-6-30	7471.700195	7551.600098	7471.700195	7531.5
2023-7-3	7531.5	7561.299805	7513.899902	7527.299805
2023-7-4	7527.299805	7547.399902	7518.399902	7519.700195
2023-7-5	7519.700195	7519.700195	7434.700195	7442.100098
2023-7-6	7442.100098	7442.100098	7267.600098	7280.5
2023-7-7	7280.5	7280.5	7229.600098	7256.899902
2023-7-10	7256.899902	7306.100098	7238.700195	7273.799805
2023-7-11	7273.799805	7285.299805	7239.200195	7282.5
2023-7-12	7282.5	7425.100098	7282.5	7416.100098
2023-7-13	7416.100098	7457.200195	7409.299805	7440.200195
2023-7-14	7440.200195	7480.399902	7421.299805	7434.600098
2023-7-17	7434.600098	7437.600098	7395.700195	7406.399902
2023-7-18	7406.399902	7459.200195	7398.5	7453.700195
2023-7-19	7453.700195	7625.100098	7453.700195	7588.200195
2023-7-20	7588.200195	7661.899902	7585.899902	7646.100098
2023-7-21	7646.100098	7674.200195	7639.5	7663.700195
2023-7-24	7663.700195	7685	7633.299805	7678.600098
2023-7-25	7678.600098	7702.399902	7676.5	7691.799805
2023-7-26	7691.799805	7702.700195	7630	7676.899902
2023-7-27	7676.899902	7709.700195	7662.399902	7692.799805
2023-7-28	7692.799805	7716.799805	7680.200195	7694.299805
2023-7-31	7694.299805	7722.899902	7667.799805	7699.399902
2023-8-1	7699.399902	7715.200195	7650.200195	7666.299805
2023-8-2	7666.299805	7666.299805	7522.200195	7561.600098
2023-8-3	7561.600098	7562.100098	7437.899902	7529.200195
2023-8-4	7529.200195	7569.600098	7487.399902	7564.399902
2023-8-7	7564.399902	7565	7505.200195	7554.5
2023-8-8	7554.5	7554.5	7487.5	7527.399902
2023-8-9	7527.399902	7600.799805	7527.399902	7587.299805
2023-8-10	7587.299805	7622.899902	7572.600098	7618.600098
2023-8-11	7618.600098	7618.600098	7507.799805	7524.200195
2023-8-14	7524.200195	7530.299805	7476.5	7507.200195
2023-8-15	7507.200195	7508.600098	7369.700195	7389.600098
2023-8-16	7389.600098	7398.200195	7338.5	7356.899902
2023-8-17	7356.899902	7357	7305	7310.200195
2023-8-18	7310.200195	7310.200195	7215.799805	7262.399902
2023-8-21	7262.399902	7316	7250.899902	7257.799805
2023-8-22	7257.799805	7310.5	7257.600098	7270.799805
2023-8-23	7270.799805	7348.799805	7270.799805	7320.5
2023-8-24	7320.5	7386.100098	7320.5	7333.600098
2023-8-25	7333.600098	7389.399902	7327	7338.600098
2023-8-29	7338.600098	7471.100098	7338.600098	7465
2023-8-30	7465	7509.399902	7464.700195	7473.700195
2023-8-31	7473.700195	7500.399902	7439.100098	7439.100098
2023-9-1	7439.100098	7492.600098	7439.100098	7464.5
2023-9-4	7464.5	7523.399902	7448.299805	7452.799805
2023-9-5	7452.799805	7481.399902	7389.799805	7437.899902
2023-9-6	7437.899902	7447.899902	7369.600098	7426.100098
2023-9-7	7426.100098	7462.200195	7385.899902	7441.700195
2023-9-8	7441.700195	7480.600098	7402.100098	7478.200195
2023-9-11	7478.200195	7549.299805	7467.399902	7496.899902
2023-9-12	7496.899902	7550.200195	7496.299805	7527.5
2023-9-13	7527.5	7545.200195	7490.399902	7526
2023-9-14	7526	7687	7526	7673.100098
2023-9-15	7673.100098	7745.799805	7673.100098	7711.399902
2023-9-18	7711.399902	7720.100098	7641.799805	7652.899902
2023-9-19	7652.899902	7682.399902	7642.399902	7660.200195
2023-9-20	7660.200195	7741.899902	7659.600098	7731.700195
2023-9-21	7731.700195	7746.5	7674.700195	7678.600098
2023-9-22	7678.600098	7735.200195	7640.799805	7683.899902
2023-9-25	7683.899902	7684.799805	7580.799805	7624
2023-9-26	7624	7656.899902	7593.5	7625.700195
2023-9-27	7625.700195	7645.600098	7577.200195	7593.200195
2023-9-28	7593.200195	7605.600098	7524.100098	7601.899902
2023-9-29	7601.899902	7674.200195	7601.899902	7608.100098
2023-10-2	7608.100098	7630.399902	7491.299805	7510.700195
2023-10-3	7510.700195	7545.700195	7466.600098	7470.200195
2023-10-4	7470.200195	7490.200195	7384.200195	7412.5
2023-10-5	7412.5	7488.600098	7409.700195	7451.5
2023-10-6	7451.5	7496.399902	7423.399902	7494.600098
2023-10-9	7494.600098	7540.600098	7473.200195	7492.200195
2023-10-10	7492.200195	7637.399902	7492.200195	7628.200195
2023-10-11	7628.200195	7652	7608.700195	7620
2023-10-12	7620	7687.899902	7620	7644.799805
2023-10-13	7644.799805	7660.100098	7590.700195	7599.600098
2023-10-16	7599.600098	7651.299805	7584.600098	7630.600098
2023-10-17	7630.600098	7682.600098	7616.799805	7675.200195
2023-10-18	7675.200195	7681.5	7579.299805	7588
2023-10-19	7588	7588	7490.5	7499.5
2023-10-20	7499.5	7499.600098	7395.600098	7402.100098
2023-10-23	7402.100098	7402.200195	7338.600098	7374.799805
2023-10-24	7374.799805	7405.299805	7325	7389.700195
2023-10-25	7389.700195	7428.100098	7368.399902	7414.299805
2023-10-26	7414.299805	7414.299805	7342.5	7354.600098
2023-10-27	7354.600098	7380.299805	7279.899902	7291.299805
2023-10-30	7291.299805	7361.5	7291.299805	7327.399902
2023-10-31	7327.399902	7373.5	7309	7321.700195
2023-11-1	7321.700195	7385.399902	7304.899902	7342.399902
2023-11-2	7342.399902	7469.799805	7342.399902	7446.5
2023-11-3	7446.5	7482.700195	7396.600098	7417.700195
2023-11-6	7417.700195	7448.399902	7403.5	7417.799805
2023-11-7	7417.799805	7431.100098	7397.399902	7410
2023-11-8	7410	7442.100098	7384.5	7401.700195
2023-11-9	7401.700195	7465.299805	7367.200195	7455.700195
2023-11-10	7455.700195	7455.700195	7320	7360.600098
2023-11-13	7360.600098	7426.100098	7360.600098	7425.799805
2023-11-14	7425.799805	7456.600098	7386.700195	7440.5
2023-11-15	7440.5	7533.799805	7440.5	7486.899902
2023-11-16	7486.899902	7492.799805	7409.399902	7411
2023-11-17	7411	7509	7410	7504.299805
2023-11-20	7504.299805	7506	7472.700195	7496.399902
2023-11-21	7496.399902	7496.899902	7446.700195	7482
2023-11-22	7482	7504.5	7452	7469.5
2023-11-23	7469.5	7494.799805	7450.600098	7483.600098
2023-11-24	7483.600098	7494.700195	7450.100098	7488.200195
2023-11-27	7488.200195	7488.299805	7452.200195	7460.700195
2023-11-28	7460.700195	7461.100098	7403.299805	7455.200195
2023-11-29	7455.200195	7457.5	7408.799805	7423.5
2023-11-30	7423.5	7497.700195	7387.100098	7453.799805
2023-12-1	7453.799805	7538.700195	7453.799805	7529.399902
2023-12-4	7529.399902	7533.799805	7476.899902	7513
2023-12-5	7513	7513	7460.200195	7489.799805
2023-12-6	7489.799805	7542.600098	7486.799805	7515.399902
2023-12-7	7515.399902	7523.600098	7480.5	7513.700195
2023-12-8	7513.700195	7581.299805	7509.799805	7554.5
2023-12-11	7554.5	7557.399902	7493.600098	7544.899902
2023-12-12	7544.899902	7607.5	7542.399902	7542.799805
2023-12-13	7542.799805	7584.899902	7542.700195	7548.399902
2023-12-14	7548.399902	7724.799805	7548.399902	7649
2023-12-15	7649	7668.200195	7569	7576.399902
2023-12-18	7576.399902	7630.600098	7557.200195	7614.5
2023-12-19	7614.5	7642.200195	7605.399902	7638
2023-12-20	7638	7762.899902	7637.899902	7715.700195
2023-12-21	7715.700195	7715.700195	7668.399902	7694.700195
2023-12-22	7694.700195	7715.200195	7676.399902	7697.5
2023-12-27	7697.5	7759.700195	7697.5	7725
2023-12-28	7725	7746	7708.700195	7722.700195
2023-12-29	7722.700195	7746.899902	7719	7733.200195
2024-1-2	7733.200195	7764.399902	7689	7721.5
2024-1-3	7721.5	7744.600098	7650.299805	7682.299805
2024-1-4	7682.299805	7728.200195	7678.799805	7723.100098
2024-1-5	7723.100098	7723.100098	7642.899902	7689.600098
2024-1-8	7689.600098	7694.200195	7636.100098	7694.200195
2024-1-9	7694.200195	7717.5	7675.100098	7684
2024-1-10	7684	7684	7647.399902	7651.799805
2024-1-11	7651.799805	7693.899902	7576.600098	7576.600098
2024-1-12	7576.600098	7655.200195	7576.600098	7624.899902
2024-1-15	7624.899902	7637.799805	7578.299805	7594.899902
2024-1-16	7594.899902	7594.899902	7538.899902	7558.299805
2024-1-17	7558.299805	7558.299805	7404.100098	7446.299805
2024-1-18	7446.299805	7471.700195	7426.600098	7459.100098
2024-1-19	7459.100098	7521.100098	7450.899902	7461.899902
2024-1-22	7461.899902	7503.600098	7456	7487.700195
2024-1-23	7487.700195	7525.100098	7465.100098	7485.700195
2024-1-24	7485.700195	7538.899902	7485.700195	7527.700195
2024-1-25	7527.700195	7544.5	7507	7529.700195
2024-1-26	7529.700195	7651.799805	7529.700195	7635.100098
2024-1-29	7635.100098	7664.899902	7630.799805	7632.700195
2024-1-30	7632.700195	7684.200195	7632.700195	7666.299805
