# Supplementary material for: Deep context-attentive transformer transfer learning for financial forecasting
Source: PeerJ Comput Sci. 2025 Jun 30;11:e2983. doi: 10.7717/peerj-cs.2983 (PMC12453852; doi:10.7717/peerj-cs.2983)
Supplement: Supplemental Information 17 — Financial time-series data, including date, open, high, low, and closing (OT) prices, structured for time-series forecasting. [file peerj-cs-11-2983-s017.zip › gold2024.csv]

date	Open	High	Low	OT
2021-2-1	1866.599976	1871.900024	1850	1860.800049
2021-2-2	1859.599976	1861.300049	1827.599976	1830.5
2021-2-3	1834.800049	1842.400024	1829.800049	1832.199951
2021-2-4	1832.199951	1832.199951	1782.800049	1788.900024
2021-2-5	1794.300049	1813.5	1790.900024	1810.900024
2021-2-8	1816.300049	1836.699951	1809	1831.900024
2021-2-9	1841.900024	1843.300049	1830.699951	1835.300049
2021-2-10	1842.599976	1851.099976	1837	1840.599976
2021-2-11	1840.5	1845	1820.900024	1824.900024
2021-2-12	1825	1827.5	1809.199951	1821.599976
2021-2-16	1820.900024	1823.400024	1787.300049	1797.199951
2021-2-17	1785.800049	1789.699951	1768.800049	1771.099976
2021-2-18	1776.099976	1784.599976	1766	1773.400024
2021-2-19	1764.300049	1787.599976	1764.300049	1775.800049
2021-2-22	1784	1807.800049	1784	1806.699951
2021-2-23	1809.599976	1811.300049	1796.400024	1804.400024
2021-2-24	1805.800049	1805.800049	1796.400024	1796.400024
2021-2-25	1801.5	1802	1766.699951	1774.400024
2021-2-26	1768.099976	1768.199951	1718.800049	1728.099976
2021-3-1	1737.099976	1747	1720.300049	1722.5
2021-3-2	1709.400024	1733.099976	1708.699951	1733.099976
2021-3-3	1730	1732.400024	1703.5	1715.300049
2021-3-4	1706.5	1717.400024	1700.199951	1700.199951
2021-3-5	1690.599976	1701	1685	1698
2021-3-8	1704.699951	1705.400024	1673.699951	1677.699951
2021-3-9	1686.199951	1717.5	1685.199951	1716.599976
2021-3-10	1713.599976	1722.900024	1711	1721.5
2021-3-11	1725.599976	1737.5	1720.199951	1722.300049
2021-3-12	1715.900024	1722.5	1699	1719.5
2021-3-15	1729.5	1731.900024	1722.800049	1728.900024
2021-3-16	1732.300049	1733.900024	1726	1730.599976
2021-3-17	1735.300049	1750.099976	1725.599976	1726.800049
2021-3-18	1745.800049	1750.300049	1721.800049	1732.199951
2021-3-19	1742.199951	1742.199951	1733.599976	1741.400024
2021-3-22	1737.800049	1737.800049	1737.800049	1737.800049
2021-3-23	1724.699951	1724.699951	1724.699951	1724.699951
2021-3-24	1727.5	1732.900024	1727.5	1732.900024
2021-3-25	1732.699951	1733.199951	1724.5	1724.900024
2021-3-26	1721.300049	1732.199951	1721.300049	1732.199951
2021-3-29	1712.099976	1712.099976	1712.099976	1712.099976
2021-3-30	1711	1712.599976	1676.5	1683.900024
2021-3-31	1683.699951	1713.800049	1676.5	1713.800049
2021-4-1	1706.800049	1728.800049	1706.400024	1726.5
2021-4-5	1727.900024	1729.699951	1721.900024	1727
2021-4-6	1726.900024	1744.800049	1726.900024	1741.5
2021-4-7	1742.699951	1742.699951	1733.699951	1740.099976
2021-4-8	1736	1758	1734.599976	1756.800049
2021-4-9	1750.800049	1750.800049	1733.300049	1743.300049
2021-4-12	1740.800049	1740.800049	1726.699951	1731.199951
2021-4-13	1733.800049	1746.900024	1722.099976	1746.199951
2021-4-14	1741.300049	1745.900024	1732.699951	1734.900024
2021-4-15	1740.099976	1767.900024	1740.099976	1765.400024
2021-4-16	1770.400024	1779.5	1770.099976	1779
2021-4-19	1782.099976	1788.5	1769.400024	1769.400024
2021-4-20	1769.300049	1777.300049	1765.5	1777.300049
2021-4-21	1783	1794.099976	1777.699951	1792.300049
2021-4-22	1794.199951	1794.199951	1779.5	1781.199951
2021-4-23	1786.099976	1794.5	1772	1777
2021-4-26	1778	1779.699951	1770.800049	1779.199951
2021-4-27	1780	1782	1777.699951	1778
2021-4-28	1768.199951	1774	1764.599976	1773.199951
2021-4-29	1781	1789	1758.599976	1768.099976
2021-4-30	1771.800049	1771.800049	1763.900024	1767.300049
2021-5-3	1788.5	1793	1788.5	1791.400024
2021-5-4	1788.199951	1788.5	1774.800049	1775.800049
2021-5-5	1781.5	1784.099976	1779.199951	1784.099976
2021-5-6	1788.900024	1815.5	1787.599976	1815.5
2021-5-7	1842.900024	1842.900024	1831.099976	1831.099976
2021-5-10	1835.599976	1845.599976	1835.400024	1837.5
2021-5-11	1837.199951	1838.099976	1831.599976	1835.900024
2021-5-12	1825.199951	1825.199951	1821.699951	1822.599976
2021-5-13	1814.699951	1826.800049	1814.099976	1823.800049
2021-5-14	1824.5	1842.900024	1824.5	1837.900024
2021-5-17	1849.900024	1867.5	1847.199951	1867.5
2021-5-18	1870.5	1870.5	1867.800049	1867.800049
2021-5-19	1866.400024	1884.900024	1863.599976	1881.300049
2021-5-20	1865.5	1885	1864.800049	1881.800049
2021-5-21	1872.099976	1876.699951	1872.099976	1876.699951
2021-5-24	1882.099976	1884.599976	1882.099976	1884.599976
2021-5-25	1882.5	1898.099976	1882.5	1898.099976
2021-5-26	1901.300049	1901.300049	1901.300049	1901.300049
2021-5-27	1896.800049	1903.900024	1888.199951	1895.699951
2021-5-28	1897.5	1905.400024	1881.900024	1902.5
2021-6-1	1905.099976	1916.199951	1892.800049	1902.900024
2021-6-2	1899.199951	1908.800049	1896	1907.5
2021-6-3	1908.800049	1908.800049	1865	1871.199951
2021-6-4	1869.300049	1895.5	1854	1889.800049
2021-6-7	1890.5	1899.699951	1883.199951	1896.800049
2021-6-8	1896.5	1902.900024	1890	1892.199951
2021-6-9	1894.900024	1897.699951	1889.199951	1893.199951
2021-6-10	1887.699951	1899.800049	1871.5	1894.199951
2021-6-11	1900.900024	1902.300049	1875.199951	1877.400024
2021-6-14	1866.199951	1866.599976	1846.5	1864
2021-6-15	1866.400024	1867.199951	1854.400024	1854.5
2021-6-16	1859.400024	1860.099976	1809.199951	1859.5
2021-6-17	1811.800049	1823.300049	1769.599976	1773.800049
2021-6-18	1775.699951	1792.400024	1767.900024	1767.900024
2021-6-21	1768.800049	1785.199951	1766.800049	1781.800049
2021-6-22	1783.400024	1786.900024	1775.900024	1776.300049
2021-6-23	1780.699951	1793.199951	1780.599976	1782.300049
2021-6-24	1778.900024	1786.400024	1775.599976	1775.599976
2021-6-25	1777.699951	1788	1775.199951	1776.599976
2021-6-28	1779.599976	1779.599976	1779.599976	1779.599976
2021-6-29	1776.800049	1777.099976	1752.099976	1762.800049
2021-6-30	1761.099976	1770.800049	1759.199951	1770.800049
2021-7-1	1775.699951	1781.199951	1768.800049	1775.900024
2021-7-2	1778.699951	1787.900024	1778.300049	1782.599976
2021-7-6	1786.699951	1809.800049	1786.699951	1793.5
2021-7-7	1798.699951	1808.400024	1797.199951	1801.5
2021-7-8	1797	1818.5	1797	1799.599976
2021-7-9	1803.599976	1810.099976	1798.800049	1810
2021-7-12	1802.599976	1805.5	1799.5	1805.5
2021-7-13	1808.099976	1812	1800.599976	1809.400024
2021-7-14	1813.099976	1829	1813.099976	1824.300049
2021-7-15	1831.599976	1833	1823.400024	1828.400024
2021-7-16	1830.099976	1831.400024	1814.5	1814.5
2021-7-19	1803.300049	1813.400024	1803.300049	1808.699951
2021-7-20	1812.900024	1824	1810.900024	1810.900024
2021-7-21	1807	1807	1800	1802.900024
2021-7-22	1793.599976	1805	1793.599976	1805
2021-7-23	1800	1801.400024	1800	1801.400024
2021-7-26	1802.5	1802.5	1797.199951	1798.699951
2021-7-27	1803.699951	1803.699951	1799.5	1799.5
2021-7-28	1799.5	1799.5	1799.5	1799.5
2021-7-29	1806.599976	1832.599976	1806.099976	1831.199951
2021-7-30	1828	1830.5	1808.900024	1812.599976
2021-8-2	1812.400024	1818.699951	1804.800049	1818.099976
2021-8-3	1812.300049	1813.5	1806	1810.099976
2021-8-4	1809.300049	1831.300049	1806.300049	1810.5
2021-8-5	1810.800049	1813.699951	1796	1805.099976
2021-8-6	1799.800049	1800.099976	1758.400024	1760
2021-8-9	1753.5	1753.800049	1692.599976	1723.400024
2021-8-10	1728.599976	1735.199951	1720.099976	1728.800049
2021-8-11	1727.300049	1752.199951	1727.300049	1750.400024
2021-8-12	1749.699951	1752.400024	1745.5	1749
2021-8-13	1758.300049	1777.300049	1757.400024	1775.199951
2021-8-16	1776.900024	1787.800049	1771.900024	1786.900024
2021-8-17	1787.699951	1794.199951	1780	1785
2021-8-18	1787.800049	1791.5	1779	1781.599976
2021-8-19	1780	1789.300049	1775.5	1780.199951
2021-8-20	1784.099976	1787.5	1778.199951	1781
2021-8-23	1776.800049	1804.800049	1776.800049	1803.199951
2021-8-24	1801	1805.599976	1801	1805.599976
2021-8-25	1792	1792.900024	1784	1788.199951
2021-8-26	1787.400024	1792.199951	1781	1792.199951
2021-8-27	1803.400024	1816.599976	1803.099976	1816.599976
2021-8-30	1818.199951	1820.300049	1807.800049	1809
2021-8-31	1815.900024	1815.900024	1801.099976	1815
2021-9-1	1813.5	1815.900024	1809.5	1813.099976
2021-9-2	1813.199951	1813.900024	1806.800049	1808.699951
2021-9-3	1820.900024	1833.900024	1818.900024	1830.900024
2021-9-7	1825.699951	1825.699951	1792.699951	1795.900024
2021-9-8	1781.699951	1790.699951	1781.699951	1790.699951
2021-9-9	1798.699951	1798.699951	1787.900024	1797.400024
2021-9-10	1789.599976	1789.599976	1789.599976	1789.599976
2021-9-13	1789.800049	1796	1784	1792
2021-9-14	1791.400024	1806.199951	1783	1804.699951
2021-9-15	1803.699951	1803.699951	1792.400024	1792.400024
2021-9-16	1792.900024	1792.900024	1743.900024	1754.599976
2021-9-17	1758.800049	1763	1749.400024	1749.400024
2021-9-20	1751.800049	1761.800049	1750.900024	1761.800049
2021-9-21	1762.199951	1776	1759	1776
2021-9-22	1776.699951	1784.300049	1767	1776.699951
2021-9-23	1766.800049	1766.800049	1738.199951	1747.699951
2021-9-24	1749.699951	1749.699951	1745	1749.699951
2021-9-27	1751.699951	1754.400024	1747.5	1750
2021-9-28	1739.599976	1741.699951	1726.800049	1735.800049
2021-9-29	1732.400024	1744.099976	1721.400024	1721.5
2021-9-30	1725.5	1760.300049	1724.5	1755.300049
2021-10-1	1754.300049	1762.599976	1748.5	1757
2021-10-4	1764.5	1768.900024	1749.5	1766.199951
2021-10-5	1764.300049	1764.300049	1749	1759.599976
2021-10-6	1759.300049	1762.900024	1744.699951	1760.5
2021-10-7	1762.400024	1762.400024	1752.800049	1757.900024
2021-10-8	1757	1780	1754.199951	1756.300049
2021-10-11	1756.599976	1757.800049	1752.199951	1754.599976
2021-10-12	1751.900024	1768	1749.800049	1758.300049
2021-10-13	1760.800049	1794.5	1760.800049	1793.699951
2021-10-14	1792.199951	1799.900024	1792	1796.699951
2021-10-15	1794.5	1795.400024	1766.599976	1767.199951
2021-10-18	1761.599976	1770.099976	1759.5	1764.800049
2021-10-19	1777.599976	1785	1767.5	1769.699951
2021-10-20	1774.599976	1785.599976	1774	1784.099976
2021-10-21	1782	1785.699951	1781	1781.199951
2021-10-22	1787.099976	1806.900024	1784	1795.5
2021-10-25	1794.300049	1809	1794	1806
2021-10-26	1808.800049	1808.800049	1788.599976	1792.699951
2021-10-27	1791.5	1798.099976	1791.5	1797.900024
2021-10-28	1795.5	1807.300049	1795.5	1801.599976
2021-10-29	1793.099976	1797	1774.599976	1783
2021-11-1	1787.5	1795.099976	1786.699951	1795.099976
2021-11-2	1790.5	1795.5	1787.699951	1788.699951
2021-11-3	1768	1768	1761.800049	1763.599976
2021-11-4	1776.599976	1798.199951	1776.199951	1793
2021-11-5	1794.900024	1817.099976	1794.900024	1816.400024
2021-11-8	1817	1827.400024	1816.900024	1827.400024
2021-11-9	1826.099976	1832.699951	1820.699951	1830.199951
2021-11-10	1825.800049	1865	1824.900024	1847.599976
2021-11-11	1853.900024	1866.5	1853.900024	1863.199951
2021-11-12	1860.800049	1867.900024	1847.599976	1867.900024
2021-11-15	1864.5	1866.900024	1864.5	1866.099976
2021-11-16	1853.599976	1853.599976	1853.599976	1853.599976
2021-11-17	1862.599976	1869.699951	1862.599976	1869.699951
2021-11-18	1861	1861	1861	1861
2021-11-19	1851.199951	1851.199951	1851.199951	1851.199951
2021-11-22	1841.599976	1841.599976	1805.699951	1806
2021-11-23	1795.5	1795.5	1783.5	1783.5
2021-11-24	1793	1793	1781.400024	1784.099976
2021-11-26	1791.099976	1791.400024	1785.300049	1785.300049
2021-11-29	1791.699951	1798.900024	1779.099976	1782.300049
2021-11-30	1783.900024	1808.099976	1768.699951	1773.599976
2021-12-1	1774.800049	1790.5	1772.300049	1781.599976
2021-12-2	1780.900024	1780.900024	1760.599976	1760.699951
2021-12-3	1767.5	1785.099976	1766.5	1782
2021-12-6	1780.199951	1783	1777.199951	1777.5
2021-12-7	1779.5	1786.099976	1772.300049	1782.599976
2021-12-8	1789.900024	1789.900024	1779	1783.400024
2021-12-9	1783.5	1783.5	1771.800049	1774.599976
2021-12-10	1773.800049	1785.400024	1769.099976	1782.900024
2021-12-13	1784.400024	1787.099976	1783.800049	1786.300049
2021-12-14	1787	1787	1769	1770.400024
2021-12-15	1767.400024	1778.699951	1753.900024	1762.599976
2021-12-16	1781	1798.099976	1781	1796.599976
2021-12-17	1804	1812.900024	1803.800049	1803.800049
2021-12-20	1796.800049	1799.800049	1792	1793.699951
2021-12-21	1791.400024	1796.5	1787.900024	1787.900024
2021-12-22	1786	1805.199951	1785.5	1801.599976
2021-12-23	1806	1811.199951	1800.800049	1811.199951
2021-12-27	1810	1812.099976	1807	1808.099976
2021-12-28	1812	1818	1805.5	1810.199951
2021-12-29	1803.199951	1805.099976	1791.400024	1805.099976
2021-12-30	1801.699951	1816	1796	1812.699951
2021-12-31	1825.099976	1827.800049	1821.400024	1827.5
2022-1-3	1830.099976	1830.099976	1798.800049	1799.400024
2022-1-4	1800.5	1815.300049	1800	1814
2022-1-5	1813.099976	1824.599976	1813.099976	1824.599976
2022-1-6	1787.099976	1791.300049	1787.099976	1788.699951
2022-1-7	1791.800049	1797	1784.400024	1797
2022-1-10	1794.900024	1798.699951	1790.400024	1798.400024
2022-1-11	1803.900024	1822.5	1803	1818.599976
2022-1-12	1819	1827.199951	1816.900024	1827.199951
2022-1-13	1819.800049	1823	1815.400024	1821.199951
2022-1-14	1821.5	1822	1816.5	1816.5
2022-1-18	1816.800049	1820.099976	1812.300049	1812.300049
2022-1-19	1817.400024	1843.099976	1817.400024	1843.099976
2022-1-20	1840.599976	1843	1838.199951	1842.5
2022-1-21	1838	1842.400024	1828.900024	1831.800049
2022-1-24	1837.900024	1842.099976	1837.900024	1841.699951
2022-1-25	1843	1852.699951	1842	1852.699951
2022-1-26	1829.900024	1829.900024	1829.900024	1829.900024
2022-1-27	1793.300049	1793.300049	1793.300049	1793.300049
2022-1-28	1797.5	1798.400024	1778.800049	1784.900024
2022-1-31	1788.5	1798.5	1785.099976	1795
2022-2-1	1797.199951	1806.099976	1797.099976	1800.300049
2022-2-2	1797.800049	1810.099976	1795.099976	1809.199951
2022-2-3	1805.800049	1808.099976	1787.900024	1803
2022-2-4	1806	1813.699951	1792.5	1806.599976
2022-2-7	1812.199951	1821.300049	1809.099976	1820.599976
2022-2-8	1818.900024	1827.599976	1815	1826.599976
2022-2-9	1825.400024	1835.199951	1825.300049	1835.199951
2022-2-10	1833.300049	1842.099976	1820.800049	1836.199951
2022-2-11	1822	1864.800049	1822	1840.800049
2022-2-14	1861.800049	1870.599976	1854.599976	1868
2022-2-15	1872.599976	1879.699951	1847.400024	1854.800049
2022-2-16	1858.699951	1870.199951	1856.300049	1870.199951
2022-2-17	1876.300049	1900.699951	1876.199951	1900.699951
2022-2-18	1899.400024	1899.400024	1890.699951	1898.599976
2022-2-22	1908.099976	1912	1890.800049	1906.099976
2022-2-23	1896.599976	1910.599976	1895.699951	1909.199951
2022-2-24	1911.900024	1972.5	1911.699951	1925.099976
2022-2-25	1906.900024	1920	1883.599976	1886.5
2022-2-28	1928.300049	1928.400024	1894.199951	1899.400024
2022-3-1	1908.300049	1942.400024	1903.800049	1942.400024
2022-3-2	1945.599976	1948.199951	1919.800049	1920.900024
2022-3-3	1930.5	1940.300049	1924.800049	1934.400024
2022-3-4	1937	1970.900024	1935.599976	1965.099976
2022-3-7	1989	2001.099976	1963	1993.900024
2022-3-8	1999.400024	2072	1998	2040.099976
2022-3-9	2053.600098	2063	1980.800049	1985.900024
2022-3-10	1978.099976	2010.5	1978.099976	1998.099976
2022-3-11	1985	1996	1959.900024	1982.699951
2022-3-14	1976.5	1977.699951	1959.599976	1959.599976
2022-3-15	1939.800049	1939.900024	1910.699951	1928.5
2022-3-16	1922.400024	1922.400024	1907.199951	1908
2022-3-17	1933.900024	1947.199951	1933.900024	1942.099976
2022-3-18	1934.5	1939.300049	1928.199951	1928.199951
2022-3-21	1925.400024	1928.599976	1925	1928.599976
2022-3-22	1920.699951	1920.699951	1920.699951	1920.699951
2022-3-23	1936.599976	1936.599976	1936.599976	1936.599976
2022-3-24	1963.599976	1964	1961.599976	1961.599976
2022-3-25	1953.800049	1953.800049	1953.800049	1953.800049
2022-3-28	1932.599976	1939.599976	1932.599976	1939.599976
2022-3-29	1893.5	1912	1893.5	1912
2022-3-30	1918.400024	1937	1914.5	1933.5
2022-3-31	1933.5	1949.900024	1919.099976	1949.199951
2022-4-1	1935	1938	1917	1919.099976
2022-4-4	1921.199951	1936.099976	1915.599976	1929.199951
2022-4-5	1927.099976	1943.5	1918.400024	1922.900024
2022-4-6	1916.699951	1931.800049	1916.699951	1918.400024
2022-4-7	1919.5	1934.800049	1919.5	1933.800049
2022-4-8	1928.800049	1947.699951	1928.800049	1941.599976
2022-4-11	1946.599976	1968.400024	1941.800049	1944.300049
2022-4-12	1952.5	1977.099976	1950.599976	1972.099976
2022-4-13	1969.5	1981	1969.5	1981
2022-4-14	1977.199951	1978.699951	1963	1970.900024
2022-4-18	1973.400024	1997.099976	1972.800049	1982.900024
2022-4-19	1973.800049	1978.300049	1945.699951	1955.699951
2022-4-20	1945.5	1953.599976	1945.5	1952.300049
2022-4-21	1942.5	1944.900024	1942.5	1944.900024
2022-4-22	1949.599976	1950.400024	1930.199951	1931
2022-4-25	1925	1925	1889.300049	1893.199951
2022-4-26	1900.5	1909.099976	1894	1901.400024
2022-4-27	1897.800049	1900.599976	1882.199951	1885.900024
2022-4-28	1883.800049	1893	1872.900024	1888.699951
2022-4-29	1902.699951	1918.199951	1902.400024	1909.300049
2022-5-2	1896.699951	1896.800049	1853	1861.800049
2022-5-3	1868.800049	1868.800049	1868.800049	1868.800049
2022-5-4	1867	1867	1867	1867
2022-5-5	1897	1904.300049	1874	1874
2022-5-6	1874.699951	1890.300049	1871.5	1881.199951
2022-5-9	1866.599976	1867.5	1854	1857.099976
2022-5-10	1839.900024	1839.900024	1839.900024	1839.900024
2022-5-11	1841.5	1852.599976	1841	1852.599976
2022-5-12	1849.800049	1851.900024	1822.199951	1823.800049
2022-5-13	1825	1825	1807.400024	1807.400024
2022-5-16	1790.5	1813.5	1787	1813.5
2022-5-17	1824.900024	1828.599976	1816.699951	1818.199951
2022-5-18	1815	1819.699951	1805	1815.900024
2022-5-19	1810.900024	1841.199951	1810.699951	1841.199951
2022-5-20	1839.099976	1841.800049	1836.300049	1841.800049
2022-5-23	1846.300049	1863	1845.800049	1847.800049
2022-5-24	1852.5	1867	1852.5	1865.099976
2022-5-25	1846.199951	1846.199951	1846.199951	1846.199951
2022-5-26	1840.400024	1847.400024	1840.400024	1847.400024
2022-5-27	1848.300049	1860.699951	1845.900024	1851.300049
2022-5-31	1850.300049	1862.099976	1832.800049	1842.699951
2022-6-1	1831	1847.900024	1825.300049	1843.300049
2022-6-2	1845.400024	1868.699951	1842.099976	1866.5
2022-6-3	1867.599976	1871.800049	1845.400024	1845.400024
2022-6-6	1849	1854.099976	1839.199951	1839.199951
2022-6-7	1836.900024	1851.599976	1835	1847.5
2022-6-8	1844.800049	1855	1844.400024	1851.900024
2022-6-9	1846.099976	1850.099976	1837.900024	1848.800049
2022-6-10	1842.699951	1875.599976	1823.900024	1871.5
2022-6-13	1873.800049	1873.800049	1818.699951	1828
2022-6-14	1825	1825.5	1805.300049	1809.5
2022-6-15	1814.099976	1839	1810.800049	1815.300049
2022-6-16	1819.199951	1850.599976	1814.900024	1845.699951
2022-6-17	1853.699951	1853.699951	1833.599976	1835.599976
2022-6-21	1835.300049	1838.599976	1830.099976	1834.599976
2022-6-22	1829.5	1842.699951	1821.599976	1834.300049
2022-6-23	1835.5	1841.199951	1825.699951	1825.699951
2022-6-24	1820.5	1826.5	1815.800049	1826.5
2022-6-27	1830.5	1830.699951	1819.900024	1820.900024
2022-6-28	1824.199951	1826	1817.5	1817.5
2022-6-29	1818.300049	1830.300049	1812.800049	1813.699951
2022-6-30	1809.599976	1817.300049	1801	1804.099976
2022-7-1	1795.5	1806.099976	1791.599976	1798.900024
2022-7-5	1805.400024	1805.400024	1761.800049	1761.800049
2022-7-6	1762.5	1768	1734	1734.900024
2022-7-7	1745.199951	1745.199951	1737	1737.900024
2022-7-8	1738.099976	1749.300049	1732.099976	1740.599976
2022-7-11	1732.5	1736.699951	1730	1730
2022-7-12	1734.199951	1735.5	1723.300049	1723.300049
2022-7-13	1710	1734.199951	1710	1734.199951
2022-7-14	1710.300049	1710.5	1704.5	1704.5
2022-7-15	1705.400024	1709.699951	1701.099976	1702.400024
2022-7-18	1712.199951	1712.400024	1709.199951	1709.199951
2022-7-19	1712.300049	1714.400024	1706.099976	1710
2022-7-20	1707.099976	1708.5	1699.5	1699.5
2022-7-21	1687	1715.5	1679.800049	1712.699951
2022-7-22	1713.300049	1735	1713	1727.099976
2022-7-25	1727	1732	1719	1719
2022-7-26	1718	1718	1717.699951	1717.699951
2022-7-27	1719.099976	1719.099976	1719.099976	1719.099976
2022-7-28	1732.300049	1755	1732	1750.300049
2022-7-29	1754	1765.699951	1750	1762.900024
2022-8-1	1763.900024	1772.5	1756.099976	1769
2022-8-2	1772.099976	1786.599976	1759.400024	1771.099976
2022-8-3	1756.699951	1770.5	1753	1758
2022-8-4	1769.400024	1792.099976	1767.699951	1788.5
2022-8-5	1791.199951	1791.400024	1764.199951	1772.900024
2022-8-8	1771.800049	1786.800049	1771.800049	1786.800049
2022-8-9	1790	1796.099976	1789	1794
2022-8-10	1804.400024	1804.900024	1787.800049	1795.599976
2022-8-11	1794.300049	1794.300049	1785.699951	1789.699951
2022-8-12	1786.300049	1800.400024	1784.300049	1798.599976
2022-8-15	1799	1799	1774.699951	1781.400024
2022-8-16	1777.400024	1777.400024	1771.400024	1773.199951
2022-8-17	1769.699951	1769.699951	1760	1760.300049
2022-8-18	1762.900024	1762.900024	1753.400024	1755.300049
2022-8-19	1753.699951	1754.300049	1747.5	1747.599976
2022-8-22	1740.5	1740.5	1726.5	1734
2022-8-23	1738	1748.900024	1731.900024	1746.800049
2022-8-24	1745	1751.800049	1743.599976	1747.800049
2022-8-25	1761.599976	1761.800049	1755	1757.699951
2022-8-26	1754	1755	1736.099976	1736.099976
2022-8-29	1732.400024	1741.199951	1732.099976	1736.599976
2022-8-30	1736.400024	1739	1720.699951	1723.199951
2022-8-31	1718.300049	1720.900024	1708.5	1712.800049
2022-9-1	1707.900024	1707.900024	1693.900024	1696.599976
2022-9-2	1703.400024	1715.699951	1703.099976	1709.800049
2022-9-6	1709.699951	1717.400024	1699.699951	1700.400024
2022-9-7	1694.800049	1715.300049	1694.699951	1715.300049
2022-9-8	1718.199951	1718.199951	1705.300049	1708
2022-9-9	1719.199951	1720	1712.800049	1716.199951
2022-9-12	1727.400024	1728.099976	1727.400024	1728.099976
2022-9-13	1720.5	1720.5	1697.300049	1705
2022-9-14	1698.699951	1701.800049	1696.5	1696.5
2022-9-15	1685.5	1686	1662.300049	1665.400024
2022-9-16	1660.400024	1674.900024	1651.699951	1671.699951
2022-9-19	1661.800049	1669.400024	1658.5	1666.199951
2022-9-20	1659.699951	1659.699951	1659.699951	1659.699951
2022-9-21	1665.5	1680.099976	1664.599976	1664.599976
2022-9-22	1668.300049	1670.800049	1668.300049	1670.800049
2022-9-23	1667	1667	1645.300049	1645.300049
2022-9-26	1623.300049	1623.300049	1623.300049	1623.300049
2022-9-27	1632.199951	1636.599976	1626.699951	1626.699951
2022-9-28	1620.400024	1660.400024	1620.400024	1660.400024
2022-9-29	1657	1662.599976	1640	1658.5
2022-9-30	1661.699951	1672.699951	1658	1662.400024
2022-10-3	1667.199951	1700	1661.900024	1692.900024
2022-10-4	1701.199951	1728	1696	1721.099976
2022-10-5	1724.099976	1726.599976	1703	1711.400024
2022-10-6	1721	1723.300049	1709.099976	1711.699951
2022-10-7	1710.099976	1710.099976	1693.699951	1700.5
2022-10-10	1693.400024	1693.400024	1667	1667.300049
2022-10-11	1661.800049	1678.699951	1661	1678.699951
2022-10-12	1668	1672.699951	1668	1670.300049
2022-10-13	1675.199951	1675.300049	1641.5	1670
2022-10-14	1665.300049	1667	1640	1641.699951
2022-10-17	1650.199951	1657	1646.800049	1657
2022-10-18	1651.400024	1655.199951	1649	1649
2022-10-19	1637.5	1637.5	1627.5	1627.5
2022-10-20	1622.800049	1641.400024	1622.800049	1630.800049
2022-10-21	1634.099976	1653.900024	1634.099976	1651
2022-10-24	1662.699951	1662.699951	1648.699951	1648.699951
2022-10-25	1648.199951	1652.800049	1637.300049	1652.800049
2022-10-26	1649.800049	1667	1649.800049	1664
2022-10-27	1660.699951	1660.699951	1660.699951	1660.699951
2022-10-28	1661	1661	1638.699951	1639.599976
2022-10-31	1641.800049	1641.800049	1633.400024	1635.900024
2022-11-1	1630.800049	1653.699951	1630.800049	1645
2022-11-2	1650.800049	1664.699951	1634	1645.699951
2022-11-3	1629.199951	1629.199951	1615.099976	1627.300049
2022-11-4	1630.199951	1674.5	1629	1672.5
2022-11-7	1676.900024	1677.900024	1672.900024	1676.5
2022-11-8	1703.199951	1712.099976	1703.199951	1712.099976
2022-11-9	1707.400024	1720.199951	1706	1710.099976
2022-11-10	1708.199951	1750.300049	1708.199951	1750.300049
2022-11-11	1763.800049	1766	1757.599976	1766
2022-11-14	1762	1773.599976	1761.599976	1773.599976
2022-11-15	1770.800049	1773.800049	1769.900024	1773.800049
2022-11-16	1776.599976	1778.900024	1773	1773
2022-11-17	1763	1763	1756	1760.800049
2022-11-18	1763.300049	1763.300049	1747.599976	1751.900024
2022-11-21	1739	1744.900024	1736.099976	1737.400024
2022-11-22	1741.699951	1741.699951	1738.300049	1738.300049
2022-11-23	1736.5	1750.900024	1736.5	1744.900024
2022-11-25	1753	1757.900024	1749.199951	1753.300049
2022-11-28	1741.300049	1741.300049	1740.099976	1740.099976
2022-11-29	1739.5	1758.199951	1737.900024	1748.400024
2022-11-30	1748.099976	1769.400024	1745.099976	1746
2022-12-1	1768.699951	1803.699951	1768.699951	1801.099976
2022-12-2	1802	1802.300049	1779.400024	1795.900024
2022-12-5	1795.699951	1808	1764.300049	1767.400024
2022-12-6	1768.599976	1779.400024	1767.900024	1769.300049
2022-12-7	1769.300049	1790.300049	1769.300049	1785.5
2022-12-8	1782	1790.900024	1782	1788.699951
2022-12-9	1794.900024	1804.300049	1791.099976	1798.099976
2022-12-12	1787.300049	1793.900024	1777.699951	1780.5
2022-12-13	1780.699951	1819.800049	1780.5	1813.900024
2022-12-14	1810.800049	1812.800049	1797.900024	1807.5
2022-12-15	1801	1801	1774.800049	1777.199951
2022-12-16	1777.900024	1791.400024	1777.900024	1790
2022-12-19	1791.599976	1796.300049	1785.599976	1787.699951
2022-12-20	1786.5	1821.400024	1786.5	1815.900024
2022-12-21	1817.400024	1821.400024	1814.400024	1815.900024
2022-12-22	1818.099976	1818.099976	1785	1787
2022-12-23	1794.300049	1802.800049	1794.099976	1795.900024
2022-12-27	1803.400024	1826.300049	1803.400024	1814.800049
2022-12-28	1803.199951	1807.900024	1803.099976	1807.900024
2022-12-29	1805.800049	1819.5	1805.800049	1819.5
2022-12-30	1817	1822.300049	1816.800049	1819.699951
2023-1-3	1836.199951	1839.699951	1836.199951	1839.699951
2023-1-4	1845.599976	1859.099976	1845.599976	1852.800049
2023-1-5	1855.199951	1855.199951	1834.800049	1834.800049
2023-1-6	1838.400024	1868.199951	1835.300049	1864.199951
2023-1-9	1867	1880	1867	1872.699951
2023-1-10	1877.800049	1878.099976	1871.599976	1871.599976
2023-1-11	1873.099976	1877.800049	1873.099976	1874.599976
2023-1-12	1877.199951	1897.400024	1877.199951	1895.5
2023-1-13	1899	1920.900024	1898.300049	1918.400024
2023-1-17	1920.099976	1920.099976	1905.199951	1907.199951
2023-1-18	1911.099976	1911.099976	1903.099976	1904.400024
2023-1-19	1922.099976	1931.800049	1922.099976	1922.099976
2023-1-20	1922.099976	1928.5	1921.400024	1926.400024
2023-1-23	1926.5	1927.099976	1915	1927.099976
2023-1-24	1931.800049	1936.800049	1931.800049	1933.900024
2023-1-25	1941.199951	1941.199951	1939.800049	1941.199951
2023-1-26	1936.599976	1937.099976	1927.099976	1929.099976
2023-1-27	1928.599976	1928.599976	1928.599976	1928.599976
2023-1-30	1928.300049	1933.599976	1920.300049	1922.900024
2023-1-31	1923	1930.400024	1900.599976	1929.5
2023-2-1	1927.199951	1955	1922	1927.800049
2023-2-2	1952.300049	1959.099976	1911.300049	1916.300049
2023-2-3	1912.400024	1917	1861.5	1862.900024
2023-2-6	1865.599976	1880	1863.400024	1866.199951
2023-2-7	1870	1875.699951	1868	1871.699951
2023-2-8	1872.099976	1880.400024	1872.099976	1877.400024
2023-2-9	1875.300049	1884.599976	1859.800049	1866.199951
2023-2-10	1861.599976	1863.5	1852.400024	1862.800049
2023-2-13	1859	1861	1850	1851.900024
2023-2-14	1854.099976	1862	1846.199951	1854
2023-2-15	1842	1842	1828.199951	1834.199951
2023-2-16	1838.599976	1843.699951	1827.199951	1842
2023-2-17	1827.400024	1842.199951	1818.400024	1840.400024
2023-2-21	1842.599976	1843	1833	1833
2023-2-22	1835.699951	1836.199951	1825.099976	1832
2023-2-23	1826.400024	1827.5	1818	1818
2023-2-24	1808.800049	1808.800049	1808.800049	1808.800049
2023-2-27	1811.599976	1817.5	1808.900024	1817
2023-2-28	1808.099976	1830	1808.099976	1828.900024
2023-3-1	1827.099976	1841.699951	1827.099976	1837.699951
2023-3-2	1830	1836.300049	1830	1833.5
2023-3-3	1837.300049	1855.400024	1837.300049	1847.699951
2023-3-6	1853.300049	1853.800049	1844.199951	1847.900024
2023-3-7	1840.900024	1840.900024	1813.900024	1813.900024
2023-3-8	1811.599976	1812.900024	1811.5	1812.699951
2023-3-9	1816.400024	1829.300049	1815.599976	1829.300049
2023-3-10	1852.300049	1868.5	1852	1862
2023-3-13	1890.800049	1913.099976	1875.099976	1911.699951
2023-3-14	1912.199951	1912.199951	1901.099976	1906.199951
2023-3-15	1903.900024	1926.599976	1898.5	1926.599976
2023-3-16	1909.900024	1931.699951	1909.900024	1919
2023-3-17	1946	1985.099976	1946	1969.800049
2023-3-20	1988.300049	2003.900024	1968.900024	1979.199951
2023-3-21	1973.800049	1973.800049	1938	1938
2023-3-22	1946.800049	1974	1946.800049	1946.800049
2023-3-23	1990.5	1994.599976	1990.5	1993.800049
2023-3-24	1991.699951	1995.400024	1982.099976	1982.099976
2023-3-27	1957.199951	1957.199951	1952.400024	1952.400024
2023-3-28	1972.400024	1972.400024	1972.400024	1972.400024
2023-3-29	1966.099976	1966.099976	1966.099976	1966.099976
2023-3-30	1965.900024	1984.400024	1954.900024	1980.300049
2023-3-31	1981.300049	1986.800049	1968	1969
2023-4-3	1968.099976	1991.699951	1950	1983.900024
2023-4-4	1984.599976	2027.099976	1979	2022.199951
2023-4-5	2022.099976	2033.800049	2013.599976	2020.900024
2023-4-6	2022.199951	2023.300049	2005	2011.900024
2023-4-10	2000	2006.599976	1984	1989.099976
2023-4-11	1991.400024	2006.5	1991.400024	2004.800049
2023-4-12	2005.199951	2025.699951	2005.199951	2010.900024
2023-4-13	2015.599976	2048.600098	2015.599976	2041.300049
2023-4-14	2041	2047.800049	1995	2002.199951
2023-4-17	2002.699951	2007.599976	1983.199951	1994.199951
2023-4-18	1996.900024	2007.400024	1996.900024	2007.400024
2023-4-19	2005.699951	2006.400024	1969.800049	1995.199951
2023-4-20	1998	2007.599976	1998	2007.599976
2023-4-21	1996.199951	1996.199951	1974.099976	1979.5
2023-4-24	1981.300049	1989.800049	1977.400024	1989.099976
2023-4-25	1995.699951	1999.099976	1982.300049	1994
2023-4-26	1997.800049	1998.800049	1985.599976	1985.699951
2023-4-27	1990.599976	2002.300049	1979.900024	1989.900024
2023-4-28	1986.900024	1990.099976	1977.699951	1990.099976
2023-5-1	1980.099976	2005	1976.900024	1983.400024
2023-5-2	1994.699951	2018	1994.699951	2014.300049
2023-5-3	2017.099976	2035.099976	2015.199951	2028.599976
2023-5-4	2045	2072	2040	2048
2023-5-5	2046.400024	2046.400024	2004.300049	2017.400024
2023-5-8	2022.5	2026.300049	2022.5	2026.300049
2023-5-9	2026.599976	2037.300049	2025.900024	2036.199951
2023-5-10	2032.300049	2044.300049	2029.5	2030.5
2023-5-11	2034.099976	2038.300049	2014	2014.699951
2023-5-12	2014.5	2014.5	2014.5	2014.5
2023-5-15	2013.800049	2018	2013.800049	2018
2023-5-16	1988.400024	1988.400024	1988.400024	1988.400024
2023-5-17	1983.599976	1983.599976	1980.699951	1980.699951
2023-5-18	1956.5	1956.800049	1956.5	1956.5
2023-5-19	1960	1978.699951	1960	1978.699951
2023-5-22	1980.5	1980.5	1974.800049	1974.800049
2023-5-23	1972.400024	1972.400024	1972.400024	1972.400024
2023-5-24	1975.400024	1975.400024	1962.800049	1962.800049
2023-5-25	1943.099976	1943.099976	1943.099976	1943.099976
2023-5-26	1948.199951	1948.400024	1944.099976	1944.099976
2023-5-30	1942.699951	1962.599976	1931	1958
2023-5-31	1958.199951	1973	1953	1963.900024
2023-6-1	1963.199951	1983	1954.300049	1978
2023-6-2	1977.099976	1982.5	1947.400024	1952.400024
2023-6-5	1947.5	1961.900024	1937.800049	1958
2023-6-6	1960.800049	1965.5	1958.800049	1965.5
2023-6-7	1959	1968.400024	1940.699951	1942.699951
2023-6-8	1943.199951	1969	1943.099976	1963.599976
2023-6-9	1965.099976	1969.800049	1960.300049	1962.199951
2023-6-12	1959.699951	1963.5	1951.400024	1955.300049
2023-6-13	1960.599976	1967.5	1940.300049	1944.599976
2023-6-14	1946.199951	1958.199951	1940.300049	1955.300049
2023-6-15	1941.699951	1958.800049	1926	1957.800049
2023-6-16	1961.400024	1962.900024	1953.5	1958.400024
2023-6-20	1958.599976	1958.599976	1931.300049	1935.5
2023-6-21	1935.599976	1936.800049	1920	1933.300049
2023-6-22	1920	1921	1912.099976	1912.699951
2023-6-23	1918.699951	1932.5	1918.699951	1919.099976
2023-6-26	1922.900024	1928.5	1922.5	1923.699951
2023-6-27	1927	1929.400024	1914	1914
2023-6-28	1912.300049	1912.300049	1912.300049	1912.300049
2023-6-29	1909.900024	1909.900024	1892.5	1909.199951
2023-6-30	1908.599976	1921.099976	1900.599976	1921.099976
2023-7-3	1917.900024	1929.5	1917.900024	1921.699951
2023-7-5	1923.5	1933.900024	1914.699951	1919.599976
2023-7-6	1909.300049	1910.199951	1903.199951	1908.699951
2023-7-7	1913.400024	1934.099976	1913.400024	1926.199951
2023-7-10	1923.599976	1926.099976	1912.300049	1925
2023-7-11	1925	1937	1924.199951	1931.300049
2023-7-12	1932.300049	1958	1932.199951	1956.199951
2023-7-13	1961.099976	1961.099976	1953	1959.199951
2023-7-14	1958.400024	1960.599976	1952.699951	1960.099976
2023-7-17	1954	1956.5	1946.599976	1952.400024
2023-7-18	1968.800049	1978.400024	1963.400024	1977.199951
2023-7-19	1977	1977.5	1973	1977.5
2023-7-20	1973.699951	1973.699951	1965.599976	1968.300049
2023-7-21	1961.800049	1964.300049	1961.800049	1964.300049
2023-7-24	1965.300049	1965.5	1960.300049	1960.300049
2023-7-25	1953	1962.5	1953	1962.099976
2023-7-26	1966.199951	1972	1966.199951	1968.900024
2023-7-27	1945.400024	1945.400024	1945.400024	1945.400024
2023-7-28	1945.5	1962.199951	1944.199951	1960.400024
2023-7-31	1959.199951	1971.599976	1950	1970.5
2023-8-1	1964.900024	1965.400024	1940.699951	1940.699951
2023-8-2	1948.400024	1953.599976	1933.199951	1937.400024
2023-8-3	1934.199951	1936.5	1928	1932
2023-8-4	1934.900024	1945	1920	1939.599976
2023-8-7	1941	1941	1929.800049	1933.5
2023-8-8	1931.699951	1933.199951	1923	1924.099976
2023-8-9	1925.400024	1928.800049	1913.699951	1915.400024
2023-8-10	1921.099976	1927.800049	1911.400024	1914.400024
2023-8-11	1913	1916.599976	1911.800049	1912.900024
2023-8-14	1909.300049	1912.599976	1903.300049	1910.599976
2023-8-15	1906	1907.699951	1895	1902.5
2023-8-16	1904.5	1904.5	1890.300049	1896.099976
2023-8-17	1893.699951	1902.400024	1884	1884.099976
2023-8-18	1891.800049	1891.800049	1886.099976	1886.099976
2023-8-21	1893.599976	1893.599976	1893.300049	1893.300049
2023-8-22	1894.599976	1896.800049	1892.800049	1896.400024
2023-8-23	1909.599976	1918.5	1909.599976	1918.5
2023-8-24	1920	1920.800049	1918.199951	1918.199951
2023-8-25	1919.800049	1919.800049	1911.099976	1911.099976
2023-8-28	1915.5	1921.5	1915.5	1917.900024
2023-8-29	1917.900024	1936.5	1916.900024	1936.5
2023-8-30	1936	1946.400024	1934.599976	1944.300049
2023-8-31	1944.400024	1944.400024	1938.199951	1938.199951
2023-9-1	1950	1950	1936.599976	1939.800049
2023-9-5	1934.400024	1934.400024	1924.699951	1926.199951
2023-9-6	1924.099976	1925.300049	1916.300049	1918.099976
2023-9-7	1917.599976	1921.5	1917.5	1917.5
2023-9-8	1924	1924.699951	1918.400024	1918.400024
2023-9-11	1923	1928.300049	1921.800049	1923.300049
2023-9-12	1920.800049	1920.800049	1911.300049	1911.300049
2023-9-13	1910.300049	1914.599976	1908.900024	1909.099976
2023-9-14	1903	1910	1903	1910
2023-9-15	1923.5	1927.300049	1923.5	1923.699951
2023-9-18	1928.199951	1931.5	1926.400024	1931.5
2023-9-19	1934	1934	1932	1932
2023-9-20	1945.599976	1945.599976	1929.199951	1945.599976
2023-9-21	1924	1924	1919.199951	1919.199951
2023-9-22	1925.400024	1925.400024	1925.400024	1925.400024
2023-9-25	1916.599976	1916.599976	1916.599976	1916.599976
2023-9-26	1905	1905.099976	1900.400024	1900.400024
2023-9-27	1871.599976	1871.599976	1871.599976	1871.599976
2023-9-28	1875.5	1878.199951	1856.699951	1860.400024
2023-9-29	1864.300049	1872.300049	1846	1848.099976
2023-10-2	1844.099976	1845.900024	1826.699951	1830
2023-10-3	1825	1830.900024	1816.800049	1824.599976
2023-10-4	1821.800049	1828.199951	1816.400024	1818.5
2023-10-5	1826.300049	1826.300049	1815.599976	1816.599976
2023-10-6	1819	1831.800049	1809.400024	1830.199951
2023-10-9	1842.5	1861.5	1842.5	1849.5
2023-10-10	1857	1861.400024	1852.800049	1861
2023-10-11	1869.5	1874.599976	1869.099976	1872.800049
2023-10-12	1874.699951	1881.199951	1867	1869.300049
2023-10-13	1877.5	1930.099976	1877.5	1927.400024
2023-10-16	1910.400024	1921.099976	1910.300049	1921.099976
2023-10-17	1914.300049	1925.800049	1914.300049	1922.699951
2023-10-18	1935	1957.900024	1935	1955.300049
2023-10-19	1950.099976	1977.699951	1945.699951	1968.400024
2023-10-20	1981.099976	1988.599976	1980.400024	1982.5
2023-10-23	1976.199951	1978.900024	1972.900024	1976.300049
2023-10-24	1970.300049	1975	1970.300049	1975
2023-10-25	1971.199951	1985.300049	1971.199951	1984.099976
2023-10-26	1988.199951	1988.199951	1980.400024	1987.199951
2023-10-27	1988.599976	1988.599976	1988.599976	1988.599976
2023-10-30	2004.099976	2004.099976	1992.5	1996.199951
2023-10-31	1996.5	2001	1983.699951	1985.199951
2023-11-1	1990.5	1990.5	1977.800049	1978.800049
2023-11-2	1989.099976	1990.300049	1979.5	1985.599976
2023-11-3	1989	1991.5	1989	1991.5
2023-11-6	1981.599976	1981.599976	1977.400024	1981.599976
2023-11-7	1966.5	1966.800049	1960.699951	1966.800049
2023-11-8	1967.800049	1967.800049	1947.699951	1951.5
2023-11-9	1951.699951	1964.199951	1945.300049	1964.199951
2023-11-10	1959.599976	1959.599976	1932.599976	1932.599976
2023-11-13	1939.900024	1947.199951	1934	1945.5
2023-11-14	1965.800049	1965.800049	1961.800049	1961.800049
2023-11-15	1962.800049	1962.800049	1960	1960.099976
2023-11-16	1965.300049	1983.900024	1964.599976	1983.900024
2023-11-17	1982.5	1984	1979.800049	1981.599976
2023-11-20	1978.699951	1979.400024	1969.699951	1977.699951
2023-11-21	1990.699951	2005.5	1988.5	1999.300049
2023-11-22	1999.099976	1999.400024	1991	1991.400024
2023-11-23	1991.900024	1991.900024	1991.5	1991.5
2023-11-24	1991.900024	2002.199951	1991.5	2002.199951
2023-11-27	2011.699951	2011.800049	2011.699951	2011.800049
2023-11-28	2040.599976	2042.699951	2039.699951	2039.699951
2023-11-29	2041.699951	2052.100098	2036	2047.099976
2023-11-30	2046.099976	2047.099976	2033.099976	2038.099976
2023-12-1	2038.300049	2073.199951	2036	2071
2023-12-4	2075.300049	2130.199951	2021	2024.099976
2023-12-5	2035.099976	2037	2010.199951	2018.5
2023-12-6	2019.900024	2035.800049	2019	2030.5
2023-12-7	2029.199951	2034.900024	2024	2029.900024
2023-12-8	2031.699951	2033.099976	1995	1998.300049
2023-12-11	2004.099976	2004.199951	1977.199951	1978
2023-12-12	1984.199951	1994.199951	1977.800049	1977.800049
2023-12-13	1978.5	2024.800049	1975	1982.300049
2023-12-14	2024.699951	2040.099976	2024.300049	2030.199951
2023-12-15	2032.599976	2043.400024	2018.300049	2021.099976
2023-12-18	2024.300049	2032.800049	2024	2026.300049
2023-12-19	2025.199951	2042.699951	2025.199951	2038.400024
2023-12-20	2037.099976	2037.099976	2030.300049	2034.5
2023-12-21	2035.800049	2044.5	2033	2039.099976
2023-12-22	2055.699951	2068.699951	2052.199951	2057.100098
2023-12-26	2060	2060.800049	2054.199951	2058.199951
2023-12-27	2067.300049	2081.899902	2064.800049	2081.899902
2023-12-28	2081.600098	2087.300049	2066.5	2073.899902
2023-12-29	2068	2068.899902	2062.100098	2062.399902
2024-1-2	2063.5	2073.699951	2057.100098	2064.399902
2024-1-3	2034.199951	2044	2034.199951	2034.199951
2024-1-4	2041.599976	2044.5	2038	2042.300049
2024-1-5	2044.5	2048.100098	2042.400024	2042.400024
2024-1-8	2019.099976	2033.699951	2019.099976	2026.599976
2024-1-9	2035.800049	2035.800049	2026.400024	2026.400024
2024-1-10	2029	2035.599976	2021.699951	2021.699951
2024-1-11	2025.099976	2025.099976	2014.300049	2014.300049
2024-1-12	2031.099976	2057	2031.099976	2046.699951
2024-1-16	2051.699951	2054.800049	2026	2026
2024-1-17	2026.5	2026.5	2002.599976	2002.599976
2024-1-18	2012.800049	2018.599976	2009.5	2018.599976
2024-1-19	2023.199951	2036	2019.5	2026.5
2024-1-22	2021.300049	2021.300049	2019.800049	2019.800049
2024-1-23	2030.300049	2030.300049	2022.5	2023.699951
2024-1-24	2023.199951	2033.199951	2013.900024	2013.900024
2024-1-25	2012.099976	2022.400024	2012.099976	2016.900024
2024-1-26	2021.699951	2022.400024	2016.800049	2016.800049
2024-1-29	2025.199951	2025.199951	2025.199951	2025.199951
2024-1-30	2032.5	2048.5	2028.099976	2031.5
