# Supplementary material for: Deep context-attentive transformer transfer learning for financial forecasting
Source: PeerJ Comput Sci. 2025 Jun 30;11:e2983. doi: 10.7717/peerj-cs.2983 (PMC12453852; doi:10.7717/peerj-cs.2983)
Supplement: Supplemental Information 17 — Financial time-series data, including date, open, high, low, and closing (OT) prices, structured for time-series forecasting. [file peerj-cs-11-2983-s017.zip › hsi2024.csv]

date	Open	High	Low	OT
2021-2-1	28457.84961	28982.76953	28382.25977	28892.85938
2021-2-2	29378.11914	29511	29198.85938	29248.69922
2021-2-3	29305.41016	29312	28967.00977	29307.46094
2021-2-4	29093.53906	29409	28775.38086	29113.5
2021-2-5	29305.08984	29495.64063	29184.08984	29288.67969
2021-2-8	29629.08008	29706.08008	29293.64063	29319.4707
2021-2-9	29442.5	29527.66992	29263.98047	29476.18945
2021-2-10	29796.18945	30075.5	29732.23047	30038.7207
2021-2-11	29995.2793	30184.16992	29828.61914	30173.57031
2021-2-16	30675.82031	30793.48047	30497.40039	30746.66016
2021-2-17	30636.36914	31168.30078	30503.46094	31084.93945
2021-2-18	31183.35938	31183.35938	30570.55078	30595.26953
2021-2-19	30483.46094	30720.15039	30099.71094	30644.73047
2021-2-22	31071.60938	31071.60938	30298.58008	30319.83008
2021-2-23	30189.9707	30948.4707	30126.40039	30632.64063
2021-2-24	30702.65039	30792.88086	29532.67969	29718.24023
2021-2-25	30174.2207	30453.11914	29833.05078	30074.16992
2021-2-26	29412.13086	29579.66992	28980.21094	28980.21094
2021-3-1	29457.89063	29550.75	29195.9707	29452.57031
2021-3-2	29708.39063	29765.96094	28957.31055	29095.85938
2021-3-3	29249.42969	29912	29183.58984	29880.41992
2021-3-4	29525.48047	29597.16016	29102.09961	29236.78906
2021-3-5	28667.14063	29397.26953	28513.13086	29098.28906
2021-3-8	29362.58984	29386.33008	28422.26953	28540.83008
2021-3-9	28665.25977	29047.13086	28326.13086	28773.23047
2021-3-10	29255.36914	29255.36914	28710.91016	28907.51953
2021-3-11	28909.98047	29412.41992	28893.21094	29385.60938
2021-3-12	29550.36914	29550.36914	28707.34961	28739.7207
2021-3-15	28923.94922	29178.99023	28612.74023	28833.75977
2021-3-16	29036.82031	29118.61914	28872.40039	29027.68945
2021-3-17	28992.24023	29180.00977	28780.23047	29034.11914
2021-3-18	29317.60938	29596.58008	29317.60938	29405.7207
2021-3-19	29158.48047	29271.40039	28737.53906	28990.93945
2021-3-22	28801.08984	29139.07031	28801.08984	28885.33984
2021-3-23	29008.01953	29043.17969	28376.2207	28497.38086
2021-3-24	28437.49023	28457.86914	27827.05078	27918.14063
2021-3-25	27628.08008	28032.00977	27505.08008	27899.60938
2021-3-26	28043.65039	28415.15039	28014.28906	28336.42969
2021-3-29	28317.32031	28484.66016	28132.35938	28338.30078
2021-3-30	28552.76953	28694.15039	28371.23047	28577.5
2021-3-31	28802.5293	28802.5293	28332.7793	28378.34961
2021-4-1	28594.55078	28938.74023	28511.65039	28938.74023
2021-4-7	29101.40039	29101.40039	28598.85938	28674.80078
2021-4-8	28604.11914	29054.82031	28587.10938	29008.07031
2021-4-9	29152.43945	29152.43945	28604.55078	28698.80078
2021-4-12	28791.9707	28791.9707	28274.26953	28453.2793
2021-4-13	28557.83984	28877.15039	28452.11914	28497.25
2021-4-14	28796.55078	28979.34961	28685.06055	28900.83008
2021-4-15	28872.82031	28884.57031	28530.99023	28793.14063
2021-4-16	28827.16992	29079.17969	28711.10938	28969.71094
2021-4-19	28960.13086	29319.75977	28806.75977	29106.15039
2021-4-20	28962.80078	29220.18945	28885.55078	29135.73047
2021-4-21	28702.26953	28778.35938	28506.75977	28621.91992
2021-4-22	28716.98047	28848.01953	28597	28755.33984
2021-4-23	28798.44922	29078.75	28748.57031	29078.75
2021-4-26	29106.44922	29238.99023	28908.65039	28952.83008
2021-4-27	28895.38086	29045.10938	28793.2207	28941.53906
2021-4-28	28991.93945	29071.33984	28887.33008	29071.33984
2021-4-29	29268.21094	29405.11914	29162.86914	29303.25977
2021-4-30	29143.42969	29154.75	28701.68945	28724.88086
2021-5-3	28659.91016	28684.83008	28256.0293	28357.53906
2021-5-4	28438.15039	28577.51953	28321.33984	28557.14063
2021-5-5	28427.66992	28677.35938	28325.96094	28417.98047
2021-5-6	28647.9707	28753.9707	28384.11914	28637.46094
2021-5-7	28721.13086	28884.0293	28530.71094	28610.65039
2021-5-10	28776.99023	28842.10938	28453.14063	28595.66016
2021-5-11	28286.56055	28286.56055	27910.71094	28013.81055
2021-5-12	28073.91992	28231.03906	27897.4707	28231.03906
2021-5-13	27920.00977	28060.92969	27718.66992	27718.66992
2021-5-14	27872.68945	28064.00977	27715.88086	28027.57031
2021-5-17	28130.50977	28268.39063	28074.14063	28194.08984
2021-5-18	28438.0293	28617.33984	28438.0293	28593.81055
2021-5-20	28413.49023	28508.24023	28293.23047	28450.28906
2021-5-21	28584.33984	28584.33984	28286.91992	28458.43945
2021-5-24	28417.99023	28444.35938	28195.51953	28412.25977
2021-5-25	28461.5	28929.24023	28461.5	28910.85938
2021-5-26	29056.2793	29261.85938	29027.94922	29166.00977
2021-5-27	28998.39063	29157.94922	28950.7207	29113.19922
2021-5-28	29219.46094	29336.13086	29033.7207	29124.41016
2021-5-31	29225.46094	29225.46094	28909.51953	29151.80078
2021-6-1	29159.06055	29480.16016	29036.44922	29468
2021-6-2	29414.64063	29490.60938	29208.73047	29297.61914
2021-6-3	29365.32031	29377.90039	28902.66992	28966.0293
2021-6-4	28837.94922	29023.17969	28737.9707	28918.09961
2021-6-7	28985.59961	29003.99023	28615.60938	28787.2793
2021-6-8	28900.51953	28979.19922	28638.31055	28781.38086
2021-6-9	28771.14063	28859.58008	28687.68945	28742.63086
2021-6-10	28792.01953	28954.40039	28664.93945	28738.88086
2021-6-11	28864.90039	28965.15039	28743.82031	28842.13086
2021-6-15	28946.43945	28946.43945	28453.48047	28638.5293
2021-6-16	28609.36914	28648.64063	28403.64063	28436.83984
2021-6-17	28240.88086	28558.58984	28216.08984	28558.58984
2021-6-18	28586.03906	28830.84961	28532.08008	28801.26953
2021-6-21	28501.64063	28590.2207	28314.92969	28489
2021-6-22	28575.16016	28579	28299.66016	28309.75977
2021-6-23	28468.24023	28893.78906	28406.60938	28817.07031
2021-6-24	28865.46094	28993.36914	28782.33984	28882.46094
2021-6-25	29002.66992	29305.16992	28971.59961	29288.2207
2021-6-28	29366.49023	29394.68945	29209.42969	29268.30078
2021-6-29	29291.89063	29291.89063	28924.60938	28994.09961
2021-6-30	29107.90039	29146.2793	28827.69922	28827.94922
2021-7-2	28859.01953	28859.01953	28231.73047	28310.41992
2021-7-5	28098.91016	28338.78906	28042.71094	28143.5
2021-7-6	28136.63086	28151.34961	27904.5293	28072.85938
2021-7-7	27777.81055	27969.41016	27703.41016	27960.61914
2021-7-8	27881.5	27921.06055	27110.61914	27153.13086
2021-7-9	27131.57031	27450.78906	26861.86914	27344.53906
2021-7-12	27672.69922	27741.18945	27420.34961	27515.24023
2021-7-13	27694.0293	28052.32031	27612.68945	27963.41016
2021-7-14	27965.39063	27965.39063	27708.71094	27787.46094
2021-7-15	27801.40039	28181.21094	27741.08984	27996.26953
2021-7-16	27972.56055	28218.5293	27878.5293	28004.67969
2021-7-19	27786.53906	27786.53906	27397.28906	27489.7793
2021-7-20	27395.83008	27532.85938	27121.49023	27259.25
2021-7-21	27339.2207	27371.5	26971.0293	27224.58008
2021-7-22	27464.2793	27759.71094	27455.42969	27723.83984
2021-7-23	27740.94922	27740.94922	27222.03906	27321.98047
2021-7-26	26825.73047	26878.75	26177.40039	26192.32031
2021-7-27	26011.50977	26323.60938	24748.83984	25086.42969
2021-7-28	25356.74023	25520.75	24848.42969	25473.88086
2021-7-29	26221.35938	26335.35938	25857.41992	26315.32031
2021-7-30	26042.83984	26151	25636.89063	25961.0293
2021-8-2	26054.81055	26300.55078	25743.08984	26235.80078
2021-8-3	26289.06055	26289.06055	25774.61914	26194.82031
2021-8-4	26161.83008	26650.82031	26009.83008	26426.55078
2021-8-5	26390.00977	26569.36914	26126.36914	26204.68945
2021-8-6	26262.9707	26276.86914	26002.41016	26179.40039
2021-8-9	25969.23047	26527.24023	25920.84961	26283.40039
2021-8-10	26456.60938	26610.94922	26138.86914	26605.61914
2021-8-11	26491.74023	26822.4707	26454.44922	26660.16016
2021-8-12	26623.76953	26713.24023	26385.44922	26517.82031
2021-8-13	26296.18945	26521.94922	26200.24023	26391.61914
2021-8-16	26365.18945	26449.71094	26046.90039	26181.46094
2021-8-17	26137.90039	26258.78906	25615.38086	25745.86914
2021-8-18	25800.0293	26025.14063	25708.94922	25867.00977
2021-8-19	25787.83984	25832.91992	25183.66992	25316.33008
2021-8-20	25241.32031	25244.75	24581.59961	24849.7207
2021-8-23	25169.44922	25458.33008	25036.99023	25109.58984
2021-8-24	25428.67969	25727.91992	25361.75	25727.91992
2021-8-25	25930.05078	25982.64063	25548.4707	25693.94922
2021-8-26	25673.7793	25706.61914	25255.83008	25415.68945
2021-8-27	25337.55078	25641.33008	25304.61914	25407.89063
2021-8-30	25406.49023	25583.58984	25219.80078	25539.53906
2021-8-31	25524.23047	25878.99023	25110.7207	25878.99023
2021-9-1	25871.82031	26101.94922	25694.10938	26028.28906
2021-9-2	26203.51953	26359.31055	25967.98047	26090.42969
2021-9-3	26022.66992	26052.81055	25811.76953	25901.99023
2021-9-6	25827.16992	26176.42969	25827.16992	26163.63086
2021-9-7	26207.2207	26458.88086	26135.40039	26353.63086
2021-9-8	26396.10938	26560.03906	26164.78906	26320.92969
2021-9-9	26076.92969	26125.08984	25624.51953	25716
2021-9-10	25870.71094	26205.91016	25870.71094	26205.91016
2021-9-13	25885.30078	25886.90039	25570.83984	25813.81055
2021-9-14	25827.69922	25900.67969	25377.83008	25502.23047
2021-9-15	25310.0293	25411.91016	24990.93945	25033.21094
2021-9-16	25042.0293	25045.55078	24505.21094	24667.84961
2021-9-17	24589.16992	24920.75977	24424.74023	24920.75977
2021-9-20	24640.42969	24640.42969	23871.83984	24099.14063
2021-9-21	23867.16016	24284.86914	23771.46094	24221.53906
2021-9-23	24614.14063	24827.46094	24313.67969	24510.98047
2021-9-24	24487.24023	24636.64063	24095.78906	24192.16016
2021-9-27	24131.41992	24509	24131.41992	24208.7793
2021-9-28	24323	24679.46094	24232.98047	24500.39063
2021-9-29	24276.71094	24694.46094	24045.99023	24663.5
2021-9-30	24494.25977	24660.67969	24346.75	24575.64063
2021-10-4	24478.67969	24478.67969	23908.05078	24036.36914
2021-10-5	23771.65039	24180.08008	23681.43945	24104.15039
2021-10-6	24259.19922	24259.19922	23812.34961	23966.49023
2021-10-7	24339.32031	24741.2793	24310.10938	24701.73047
2021-10-8	25064.80078	25064.80078	24595.58008	24837.84961
2021-10-11	25161.80078	25437.16016	25161.80078	25325.08984
2021-10-12	24995.94922	25188.7793	24865.80078	24962.58984
2021-10-15	25187.05078	25330.96094	24929.56055	25330.96094
2021-10-18	25425.32031	25425.32031	25123.25	25409.75
2021-10-19	25471.25	25808.61914	25458.0293	25787.21094
2021-10-20	26074.19922	26214.63086	25915.61914	26136.01953
2021-10-21	26141.84961	26229.80078	25840.58984	26017.5293
2021-10-22	26114.83984	26195.28906	25976.0293	26126.92969
2021-10-25	26020.7793	26212.90039	25929.66992	26132.0293
2021-10-26	26234.93945	26234.93945	25905.08008	26038.26953
2021-10-27	25795.16992	25795.16992	25555.16992	25628.74023
2021-10-28	25648.41992	25736.38086	25473.16016	25555.73047
2021-10-29	25466.85938	25516.2207	25314.24023	25377.24023
2021-11-1	25268.34961	25270.41016	24972.5	25154.32031
2021-11-2	25609.00977	25639.66016	25030.68945	25099.66992
2021-11-3	25060.92969	25187.08984	24808.58984	25024.75
2021-11-4	25141.09961	25244.98047	25010.35938	25225.18945
2021-11-5	24950.67969	25049.36914	24724.39063	24870.50977
2021-11-8	24743.53906	24837.76953	24633.57031	24763.76953
2021-11-9	24952.82031	24956.36914	24678.66016	24813.13086
2021-11-10	24787.43945	25013.10938	24481.25977	24996.14063
2021-11-11	24856.10938	25324.66016	24836.21094	25247.99023
2021-11-12	25522.83008	25527.13086	25210.56055	25327.9707
2021-11-15	25437.99023	25483.25977	25230.33008	25390.91016
2021-11-16	25446.65039	25746.71094	25410.86914	25713.7793
2021-11-17	25667.81055	25667.81055	25520.66992	25650.08008
2021-11-18	25369.88086	25414.21094	25222.59961	25319.7207
2021-11-19	24934.40039	25077.15039	24825.42969	25049.9707
2021-11-22	25057.06055	25099.94922	24869.93945	24951.33984
2021-11-23	24688.99023	24794.7207	24618.74023	24651.58008
2021-11-24	24672.09961	24851.5293	24557.63086	24685.5
2021-11-25	24699.68945	24762.60938	24532.82031	24740.16016
2021-11-26	24502.67969	24502.67969	24062.25977	24080.51953
2021-11-29	23910.49023	24134.32031	23774.31055	23852.24023
2021-11-30	23782.85938	23888.36914	23175.36914	23475.25977
2021-12-1	23595.57031	23864.30078	23537.65039	23658.91992
2021-12-2	23524.05078	23807	23517.51953	23788.92969
2021-12-3	23675.25977	23802.76953	23451.92969	23766.68945
2021-12-6	23420.43945	23628.30078	23314.9707	23349.38086
2021-12-7	23704.50977	23989.7793	23512.5	23983.66016
2021-12-8	24090.01953	24097.98047	23907.30078	23996.86914
2021-12-9	24168.41016	24324.83984	24153.7207	24254.85938
2021-12-10	24070.56055	24214.67969	23916.63086	23995.7207
2021-12-13	24242.25977	24385.43945	23936.92969	23954.58008
2021-12-14	23693.73047	23817.58008	23560.13086	23635.94922
2021-12-15	23658.03906	23745.75	23325.91992	23420.75977
2021-12-16	23287.92969	23526.05078	23155.61914	23475.5
2021-12-17	23463.7793	23463.7793	23158.69922	23192.63086
2021-12-20	23079.83008	23145.30078	22665.25	22744.85938
2021-12-21	22795.57031	23100.17969	22730.08008	22971.33008
2021-12-22	23221.13086	23258.71094	22979.75977	23102.33008
2021-12-23	23141.78906	23264.75	23027.15039	23193.64063
2021-12-24	23375.99023	23383.18945	23186.57031	23223.75977
2021-12-28	23282.34961	23319.43945	23099.48047	23280.56055
2021-12-29	23253.98047	23253.98047	23008.2793	23086.53906
2021-12-30	23130.44922	23248.25977	22990.24023	23112.00977
2021-12-31	23553.78906	23590.11914	23394.76953	23397.66992
2022-1-3	23510.53906	23605.0293	23193.18945	23274.75
2022-1-4	23400.61914	23439.30078	23146.89063	23289.83984
2022-1-5	23323.76953	23323.76953	22851.5	22907.25
2022-1-6	22843.19922	23082.94922	22709.59961	23072.85938
2022-1-7	23318.91992	23497.5	23162.84961	23493.38086
2022-1-10	23523.90039	23790.51953	23399.08984	23746.53906
2022-1-11	23678.68945	23863.83008	23595.00977	23739.06055
2022-1-12	24069.51953	24402.16992	24069.51953	24402.16992
2022-1-13	24561.48047	24561.48047	24289.18945	24429.76953
2022-1-14	24185.85938	24383.32031	24140.81055	24383.32031
2022-1-17	24390.28906	24408.88086	24111.74023	24218.0293
2022-1-18	24274.75	24385.05078	24009.71094	24112.7793
2022-1-19	24229.7793	24286.14063	23951.59961	24127.84961
2022-1-20	24263.15039	24952.34961	24233.17969	24952.34961
2022-1-21	24897.58984	24982.0293	24723.91992	24965.55078
2022-1-24	24693.42969	24795.53906	24570.86914	24656.46094
2022-1-25	24251.2207	24366.89063	24001.96094	24243.60938
2022-1-26	24342.90039	24487.30078	24123.69922	24289.90039
2022-1-27	23952.00977	23952.00977	23565	23807
2022-1-28	23818.93945	23848.01953	23507.0293	23550.08008
2022-1-31	23624.14063	23975.69922	23469.75977	23802.25977
2022-2-4	24392.85938	24609.33008	24140.89063	24573.28906
2022-2-7	24609.42969	24616.5	24365.89063	24579.55078
2022-2-8	24548.05078	24548.05078	24149.75	24329.49023
2022-2-9	24727.33984	24896.42969	24690.44922	24829.99023
2022-2-10	25050.58984	25050.58984	24649.74023	24924.34961
2022-2-11	24837.19922	24957.81055	24732.65039	24906.66016
2022-2-14	24725.09961	24733.10938	24482.85938	24556.57031
2022-2-15	24458.5	24570.08984	24219.90039	24355.71094
2022-2-16	24618.30078	24728.92969	24548.05078	24718.90039
2022-2-17	24722.88086	24861.82031	24523.94922	24792.76953
2022-2-18	24633.66016	24763.36914	24284.5293	24327.71094
2022-2-21	24109.58984	24231.08008	23998.76953	24170.07031
2022-2-22	23692.53906	23813.64063	23336.7793	23520
2022-2-23	23617.9707	23745.07031	23500.91992	23660.2793
2022-2-24	23268.0293	23376.36914	22786.39063	22901.56055
2022-2-25	22908.09961	23046.85938	22718.15039	22767.17969
2022-2-28	22818.16992	22818.16992	22406.11914	22713.01953
2022-3-1	22739.83984	22937.56055	22591.73047	22761.71094
2022-3-2	22568.35938	22712.43945	22299.14063	22343.91992
2022-3-3	22434.25977	22543.41992	22378.10938	22467.33984
2022-3-4	21879.13086	22017.93945	21838.99023	21905.28906
2022-3-7	21308.90039	21327.18945	20826.35938	21057.63086
2022-3-8	21082.39063	21303.51953	20638.94922	20765.86914
2022-3-9	20820.01953	20957.7207	20102.57031	20627.71094
2022-3-10	21106.57031	21114.43945	20709.61914	20890.25977
2022-3-11	20460.0293	20778.85938	20079.15039	20553.78906
2022-3-14	20203.83984	20203.83984	19416.7793	19531.66016
2022-3-15	18931.17969	19392.68945	18235.48047	18415.08008
2022-3-16	18956.01953	20120.84961	18584.03906	20087.5
2022-3-17	21430.71094	21501.23047	20786.68945	21501.23047
2022-3-18	21232.88086	21646.15039	20922.36914	21412.40039
2022-3-21	21823.07031	21823.07031	21096.31055	21221.33984
2022-3-22	21319.18945	21906.32031	21266.90039	21889.2793
2022-3-23	22088.78906	22423.50977	21983.09961	22154.08008
2022-3-24	22002.86914	22231.66992	21900.13086	21945.94922
2022-3-25	21735.60938	21944.08008	21289.25977	21404.88086
2022-3-28	21422.19922	21790.9707	21202.68945	21684.9707
2022-3-29	21771.28906	21937.26953	21722.16992	21927.63086
2022-3-30	22101.63086	22391.34961	22033.7793	22232.0293
2022-3-31	22262.16016	22262.16016	21922.58008	21996.84961
2022-4-1	21693.09961	22039.55078	21558.05078	22039.55078
2022-4-4	22227.10938	22523.64063	22124.0293	22502.31055
2022-4-6	22220.21094	22244.99023	22015.11914	22080.51953
2022-4-7	21910.40039	22236.92969	21779.18945	21808.98047
2022-4-8	21667.5293	21872.00977	21568.2207	21872.00977
2022-4-11	21688.0293	21688.0293	21132.53906	21208.30078
2022-4-12	21279.17969	21519.13086	20988.19922	21319.13086
2022-4-13	21192.61914	21531.48047	21141.06055	21374.36914
2022-4-14	21463.34961	21587.4707	21358.73047	21518.08008
2022-4-19	21106	21191.80078	20896.42969	21027.75977
2022-4-20	20972.83984	21214.98047	20889.01953	20944.66992
2022-4-21	20780.85938	20920.59961	20483.85938	20682.2207
2022-4-22	20261.60938	20709.49023	20184.96094	20638.51953
2022-4-25	20284.59961	20284.59961	19784.2793	19869.33984
2022-4-26	19989.03906	20258.64063	19858.35938	19934.71094
2022-4-27	19723.46094	20053.10938	19665.49023	19946.35938
2022-4-28	20118.78906	20286.83008	19956.66992	20276.16992
2022-4-29	20271.40039	21176.58008	20040.07031	21089.39063
2022-5-3	20927.61914	21291.80078	20648.5293	21101.89063
2022-5-4	21025.69922	21047.13086	20772.80078	20869.51953
2022-5-5	21163.15039	21284.84961	20776.9707	20793.40039
2022-5-6	20287.06055	20320.2793	19973.4707	20001.96094
2022-5-10	19300.67969	19758.63086	19178.89063	19633.68945
2022-5-11	19511.80078	20083.49023	19474.0293	19824.57031
2022-5-12	19556.89063	19731.26953	19342.89063	19380.33984
2022-5-13	19615.99023	19925.43945	19608.25977	19898.76953
2022-5-16	20131.5293	20173.2207	19764.96094	19950.21094
2022-5-17	20193.59961	20626.41992	20169.24023	20602.51953
2022-5-18	20674.23047	20711.92969	20389.60938	20644.2793
2022-5-19	20146.96094	20277.93945	19924.86914	20120.67969
2022-5-20	20470.94922	20794.13086	20408.67969	20717.24023
2022-5-23	20608.65039	20642.75977	20303.55078	20470.06055
2022-5-24	20420.14063	20509.61914	19989.61914	20112.09961
2022-5-25	20115.56055	20370.74023	20067.98047	20171.26953
2022-5-26	20272.2207	20272.2207	19890.75977	20116.19922
2022-5-27	20646.06055	20779.75	20494.15039	20697.35938
2022-5-30	20933.5	21169.08008	20885.01953	21123.92969
2022-5-31	21106.41016	21415.19922	21029.7207	21415.19922
2022-6-1	21407.78906	21411.94922	21154.03906	21294.93945
2022-6-2	21057.03906	21115.7793	20884.16016	21082.13086
2022-6-6	21282.50977	21691.91992	21030.07031	21653.90039
2022-6-7	21577.48047	21744.46094	21394.58984	21531.66992
2022-6-8	21788.89063	22064.11914	21734.49023	22014.58984
2022-6-9	22121.5293	22142.82031	21737.93945	21869.05078
2022-6-10	21522.5	21935.00977	21487.91016	21806.17969
2022-6-13	21162.5293	21320.15039	20993.75977	21067.58008
2022-6-14	20783.53906	21175.00977	20717.64063	21067.99023
2022-6-15	21111.32031	21431.07031	21111.32031	21308.21094
2022-6-16	21515.64063	21545.83984	20697.41016	20845.42969
2022-6-17	20716.74023	21145.93945	20697.16992	21075
2022-6-20	20948.80078	21175.98047	20839.01953	21163.91016
2022-6-21	21264.98047	21564.86914	21175.94922	21559.58984
2022-6-22	21469.74023	21519.58008	21008.33984	21008.33984
2022-6-23	21157.58008	21443.58984	21010.89063	21273.86914
2022-6-24	21450.67969	21762.66992	21408.66016	21719.06055
2022-6-27	21976.80078	22414.42969	21976.80078	22229.51953
2022-6-28	22144.63086	22449.31055	21952.43945	22418.9707
2022-6-29	22125.60938	22289.07031	21844.05078	21996.89063
2022-6-30	21917.44922	22111.91016	21719.16992	21859.78906
2022-7-4	21690.67969	21886.34961	21458.63086	21830.34961
2022-7-5	22053.16016	22198.50977	21799.18945	21853.07031
2022-7-6	21777.64063	21833.40039	21286.66016	21586.66016
2022-7-7	21352.69922	21643.58008	21200.92969	21643.58008
2022-7-8	21961.75	21961.75	21614.65039	21725.7793
2022-7-11	21470.76953	21470.76953	21001.63086	21124.19922
2022-7-12	20905.07031	21084.08984	20779.58984	20844.74023
2022-7-13	20911.5293	21040.33984	20751.48047	20797.94922
2022-7-14	20818.26953	20888.80078	20554.15039	20751.21094
2022-7-15	20522.10938	20656.96094	20215.9707	20297.7207
2022-7-18	20479.58008	20866.33008	20294.14063	20846.17969
2022-7-19	20719.19922	20758.71094	20549.43945	20661.06055
2022-7-20	20968.41992	21111.7793	20884.91992	20890.2207
2022-7-21	20811.59961	20827.60938	20527.34961	20574.63086
2022-7-22	20717.4707	20788.46094	20513.80078	20609.14063
2022-7-25	20516.33984	20595.08984	20353.67969	20562.93945
2022-7-26	20676.67969	20952.44922	20631.82031	20905.88086
2022-7-27	20684.48047	20770.09961	20572.41992	20670.03906
2022-7-28	20705.46094	20772.63086	20533.41992	20622.67969
2022-7-29	20647.44922	20647.44922	20050.05078	20156.50977
2022-8-1	20026.59961	20251.42969	19883.91992	20165.83984
2022-8-2	19943.16016	19943.16016	19515.53906	19689.21094
2022-8-3	19865.68945	19921.91016	19685.48047	19767.08984
2022-8-4	20011.25	20216.58008	19995.46094	20174.03906
2022-8-5	20283.58984	20283.58984	20096.53906	20201.93945
2022-8-8	20065.34961	20171.89063	19954.03906	20045.76953
2022-8-9	20039.30078	20250.86914	19856.23047	20003.43945
2022-8-10	19956.50977	19956.50977	19469.10938	19610.83984
2022-8-11	19840.57031	20082.42969	19789.96094	20082.42969
2022-8-12	20158.28906	20208.01953	20011.38086	20175.61914
2022-8-15	20038.48047	20260.66016	19984.03906	20040.85938
2022-8-16	20107.14063	20173.40039	19662.60938	19830.51953
2022-8-17	19995.76953	20069.84961	19800.58008	19922.44922
2022-8-18	19991.93945	19991.93945	19675.46094	19763.91016
2022-8-19	19656.80078	19898.17969	19656.80078	19773.0293
2022-8-22	19572.41992	19825.92969	19564.18945	19656.98047
2022-8-23	19644.23047	19701.55078	19377.08984	19503.25
2022-8-24	19542.24023	19542.24023	19189.53906	19268.74023
2022-8-25	19418.46094	19990.31055	19418.46094	19968.38086
2022-8-26	20138.68945	20185.15039	20050.9707	20170.03906
2022-8-29	19960.28906	20073.93945	19889.66992	20023.2207
2022-8-30	20062.73047	20062.73047	19645.57031	19949.0293
2022-8-31	19589.84961	20173.01953	19564.83984	19954.39063
2022-9-1	19761.7207	19839.50977	19532.85938	19597.31055
2022-9-2	19572.4707	19630.80078	19342.49023	19452.08984
2022-9-5	19299.08984	19299.08984	19064.78906	19225.69922
2022-9-6	19261.69922	19358.01953	19107.59961	19202.73047
2022-9-7	18915.86914	19068.90039	18818.7793	19044.30078
2022-9-8	19043.83984	19075.74023	18803.75977	18854.61914
2022-9-9	18893.65039	19417.56055	18893.65039	19362.25
2022-9-13	19404.64063	19492.06055	19296.25	19326.85938
2022-9-14	18933.30078	18989.2207	18797.78906	18847.09961
2022-9-15	18833.90039	19013.0293	18833.90039	18930.38086
2022-9-16	18732.43945	18905.2793	18678.2207	18761.68945
2022-9-19	18695.34961	18697.08984	18494.53906	18565.9707
2022-9-20	18700.67969	18861.4707	18685.46094	18781.41992
2022-9-21	18638.84961	18638.84961	18434.65039	18444.61914
2022-9-22	18080.92969	18195.08984	17965.33008	18147.94922
2022-9-23	18055.58984	18165.94922	17926.28906	17933.26953
2022-9-26	17781.86914	18077.64063	17727.40039	17855.14063
2022-9-27	17838.65039	17904.21094	17648.41992	17860.31055
2022-9-28	17703.39063	17703.39063	17184.53906	17250.88086
2022-9-29	17570.16992	17629.66992	17046.83008	17165.86914
2022-9-30	17165.92969	17344.81055	17016.2793	17222.83008
2022-10-3	17050.25	17252.10938	16906.96094	17079.50977
2022-10-5	17811.9707	18164.19922	17682.84961	18087.9707
2022-10-6	18100.48047	18143.84961	17958.14063	18012.15039
2022-10-7	17851.61914	17881.86914	17717.73047	17740.05078
2022-10-10	17449.35938	17449.35938	17174.60938	17216.66016
2022-10-11	17194.73047	17206.50977	16789.9707	16832.35938
2022-10-12	16758.26953	17040.69922	16438.59961	16701.0293
2022-10-13	16700.65039	16736.58984	16389.10938	16389.10938
2022-10-14	16671.67969	17028.67969	16535.36914	16587.68945
2022-10-17	16479.74023	16754.51953	16308.9502	16612.90039
2022-10-18	16860.19922	16914.58008	16558.41016	16914.58008
2022-10-19	16805.91016	16923.11914	16508.36914	16511.2793
2022-10-20	16230.79004	16452.9707	16010.71973	16280.21973
2022-10-21	16331.11035	16359.04004	16137.17969	16211.12012
2022-10-24	15894.75	15993.87988	15082.83984	15180.69043
2022-10-25	15242.09961	15435.37012	14947.38965	15165.58984
2022-10-26	15096.32031	15584.05957	15041.40039	15317.66992
2022-10-27	15721.26953	15833.28027	15410.96973	15427.94043
2022-10-28	15424.94043	15441.99023	14770.08984	14863.05957
2022-10-31	14830.69043	15113.15039	14597.30957	14687.01953
2022-11-1	14859.91992	15632.84961	14859.91992	15455.26953
2022-11-2	15389.5498	15867.24023	15276.75977	15827.16992
2022-11-3	15477.74023	15623.17969	15301.66992	15339.49023
2022-11-4	15442.75977	16513.16016	15442.75977	16161.13965
2022-11-7	16031.79004	16821.89063	15980.84961	16595.91016
2022-11-8	16640.59961	16719.00977	16429.81055	16557.31055
2022-11-9	16552.80078	16730.19922	16213.03027	16358.51953
2022-11-10	16138.21973	16138.21973	15945.2002	16081.04004
2022-11-11	17120.05078	17368.03906	16829	17325.66016
2022-11-14	17999.25977	18011.64063	17518.88086	17619.71094
2022-11-15	17665.80078	18356.7793	17552.30078	18343.11914
2022-11-16	18169.21094	18414.08984	18031.86914	18256.48047
2022-11-17	18071.59961	18220.81055	17711.83984	18045.66016
2022-11-18	18316.35938	18378.06055	17910.18945	17992.53906
2022-11-21	17654.15039	17746.33984	17389.44922	17655.91016
2022-11-22	17625.18945	17751.92969	17287.59961	17424.41016
2022-11-23	17460.90039	17640.83984	17375.96094	17523.81055
2022-11-24	17684.5293	17759.24023	17517.11914	17660.90039
2022-11-25	17673.19922	17673.19922	17412.03906	17573.58008
2022-11-28	17000.23047	17364.21094	16833.67969	17297.93945
2022-11-29	17558.59961	18204.67969	17536.44922	18204.67969
2022-11-30	18141.56055	18645.34961	18052.32031	18597.23047
2022-12-1	19058.90039	19237.44922	18679.34961	18736.43945
2022-12-2	18785.2793	18841.2207	18530.82031	18675.34961
2022-12-5	19221.67969	19539.59961	19035.14063	19518.28906
2022-12-6	19211.69922	19569.66992	19202.86914	19441.17969
2022-12-7	19380.80078	19737.31055	18799.81055	18814.82031
2022-12-8	18965.05078	19521.59961	18965.05078	19450.23047
2022-12-9	19484.23047	19926.48047	19404.5	19900.86914
2022-12-12	19594.51953	19718.08008	19366.2207	19463.63086
2022-12-13	19458.01953	19707.75	19382.30078	19596.19922
2022-12-14	19775.33008	19859.75	19528.71094	19673.44922
2022-12-15	19612.66992	19675.67969	19233.85938	19368.58984
2022-12-16	19343.69922	19621.13086	19130.5293	19450.66992
2022-12-19	19472.21094	19786.28906	19255.94922	19352.81055
2022-12-20	19156.93945	19283.14063	18885.19922	19094.80078
2022-12-21	19190.91016	19255.74023	19063.30078	19160.49023
2022-12-22	19537.44922	19735	19475.67969	19679.2207
2022-12-23	19382.23047	19686.76953	19380.4707	19593.06055
2022-12-28	19787.93945	20099.76953	19787.93945	19898.91016
2022-12-29	19648.40039	19764.51953	19539.83984	19741.14063
2022-12-30	20030.84961	20073.91992	19781.41016	19781.41016
2023-1-3	19570.42969	20212.55078	19303.73047	20145.28906
2023-1-4	20319.98047	20793.10938	20233.39063	20793.10938
2023-1-5	21295.86914	21396.08984	20962.40039	21052.16992
2023-1-6	21220.89063	21282.71094	20862.76953	20991.64063
2023-1-9	21295.93945	21470.68945	21216.91992	21388.33984
2023-1-10	21370.41992	21395.41992	21187.73047	21331.46094
2023-1-11	21463.82031	21686.30078	21327.41016	21436.05078
2023-1-12	21599.82031	21698.93945	21223.83984	21514.09961
2023-1-13	21605.07031	21770.08008	21474.98047	21738.66016
2023-1-16	21818.65039	21947.55078	21572.50977	21746.7207
2023-1-17	21678.05078	21797.61914	21417.25	21577.64063
2023-1-18	21514.80078	21691.66992	21422.18945	21678
2023-1-19	21452.25977	21754.08008	21383.0293	21650.98047
2023-1-20	21812.46094	22051.76953	21754.34961	22044.65039
2023-1-26	22386.36914	22566.7793	22329.07031	22566.7793
2023-1-27	22614.91992	22700.84961	22483.7793	22688.90039
2023-1-30	22579.88086	22623.81055	21992.50977	22069.73047
2023-1-31	22190.26953	22284.32031	21631.55078	21842.33008
2023-2-1	21920.80078	22072.17969	21703.59961	22072.17969
2023-2-2	22276.23047	22311.96094	21930.5293	21958.35938
2023-2-3	21811.08008	21820.7793	21459.65039	21660.4707
2023-2-6	21349.16992	21349.16992	21085.7207	21222.16016
2023-2-7	21288.39063	21512.21094	21259.21094	21298.69922
2023-2-8	21283.90039	21443.48047	21178.86914	21283.51953
2023-2-9	21154.25	21637.55078	21151.26953	21624.35938
2023-2-10	21559.43945	21579.99023	21157.51953	21190.41992
2023-2-13	20910.08008	21230.15039	20799.91016	21164.41992
2023-2-14	21235.91992	21237.88086	21074.93945	21113.75977
2023-2-15	21116.83984	21117.58008	20726.83008	20812.16992
2023-2-16	20947.07031	21306.53906	20887.69922	20987.66992
2023-2-17	20958.63086	21056.67969	20703.74023	20719.81055
2023-2-20	20681.4707	20973.66992	20606.84961	20886.96094
2023-2-21	20859.5	20941.30078	20503.05078	20529.49023
2023-2-22	20512.49023	20620.98047	20344.85938	20423.83984
2023-2-23	20339.15039	20601.2207	20323.24023	20351.34961
2023-2-24	20223.66992	20233.64063	20006.7793	20010.03906
2023-2-27	19821.0293	20086.5293	19804.56055	19943.50977
2023-2-28	20020.16992	20185.05078	19783.07031	19785.93945
2023-3-1	19849.9707	20674.07031	19849.9707	20619.71094
2023-3-2	20390.01953	20548.57031	20321.25	20429.46094
2023-3-3	20703.14063	20727.25	20498.16016	20567.53906
2023-3-6	20437.86914	20702.75	20410	20603.18945
2023-3-7	20606.83008	21005.66016	20358.7793	20534.48047
2023-3-8	20256.89063	20269.92969	19969.4707	20051.25
2023-3-9	20082.41992	20157.24023	19907.58008	19925.74023
2023-3-10	19580.7793	19637.7207	19281.9707	19319.91992
2023-3-13	19411.88086	19791.64063	19390.38086	19695.9707
2023-3-14	19524.50977	19639.51953	19122.82031	19247.96094
2023-3-15	19523.49023	19745.43945	19431.08984	19539.86914
2023-3-16	19197.9707	19388.76953	19109.07031	19203.91016
2023-3-17	19439.83984	19597.17969	19303.28906	19518.58984
2023-3-20	19352.90039	19382.9707	18829.10938	19000.71094
2023-3-21	19118.86914	19295.64063	19018.09961	19258.75977
2023-3-22	19428.35938	19775.68945	19428.35938	19591.42969
2023-3-23	19619.74023	20051.25977	19523.5	20049.64063
2023-3-24	19919.65039	20118.28906	19834.44922	19915.67969
2023-3-27	19851.78906	19938.76953	19509.49023	19567.68945
2023-3-28	19688.31055	19875.10938	19559.4707	19784.65039
2023-3-29	20348.64063	20437.68945	20107.73047	20192.40039
2023-3-30	20216.78906	20320.01953	20017.16992	20309.13086
2023-3-31	20583.88086	20721.9707	20357.41016	20400.10938
2023-4-3	20379.5	20475.42969	20226.94922	20409.17969
2023-4-4	20364.35938	20364.35938	20126.90039	20274.58984
2023-4-6	20146.2207	20343.85938	20099.48047	20331.19922
2023-4-11	20566.58984	20750.73047	20293.36914	20485.24023
2023-4-12	20481.5293	20494.81055	20236.91992	20309.85938
2023-4-13	19977.96094	20344.48047	19885.5293	20344.48047
2023-4-14	20422.7207	20482.67969	20297.16016	20438.81055
2023-4-17	20374.50977	20864.74023	20299.15039	20782.44922
2023-4-18	20643.41016	20742.39063	20559.08008	20650.50977
2023-4-19	20633	20633	20336.71094	20367.75977
2023-4-20	20354.83008	20472.5	20308.33008	20396.9707
2023-4-21	20330.15039	20378.90039	19974.91016	20075.73047
2023-4-24	20049.86914	20146.36914	19734.67969	19959.93945
2023-4-25	19903.5293	19910.2793	19527.63086	19617.88086
2023-4-26	19520.9707	19903.73047	19520.9707	19757.26953
2023-4-27	19736.34961	19880.28906	19662.59961	19840.2793
2023-4-28	19936.01953	20167.88086	19879.07031	19894.57031
2023-5-2	20122.90039	20286.46094	19761.13086	19933.81055
2023-5-3	19686.15039	19721.96094	19538.7207	19699.16016
2023-5-4	19695.73047	19979.76953	19695.73047	19948.73047
2023-5-5	20061	20208.75	19968.41016	20049.31055
2023-5-8	20128.17969	20321.74023	20081.69922	20297.0293
2023-5-9	20252.13086	20297.83008	19817.7793	19867.58008
2023-5-10	19860.5	19880.0293	19696.58984	19762.19922
2023-5-11	19842.98047	19854.49023	19567.61914	19743.78906
2023-5-12	19850.83984	19853.36914	19596.49023	19627.24023
2023-5-15	19525.06055	20063.34961	19498.03906	19971.13086
2023-5-16	20183.2793	20183.2793	19891.49023	19978.25
2023-5-17	19956.13086	19987.92969	19538.08984	19560.57031
2023-5-18	19702.73047	19894.23047	19630.75977	19727.25
2023-5-19	19535.49023	19610.7207	19352.81055	19450.57031
2023-5-22	19479.06055	19806.43945	19410.07031	19678.16992
2023-5-23	19713.46094	19769.14063	19363.5	19431.25
2023-5-24	19279.39063	19304.19922	19046.80078	19115.92969
2023-5-25	18930.23047	18930.23047	18620.83984	18746.91992
2023-5-29	18827.08008	18879.08984	18517.85938	18551.10938
2023-5-30	18574.18945	18666.71094	18369.92969	18595.7793
2023-5-31	18415	18415	18044.85938	18234.26953
2023-6-1	18190.26953	18465.64063	18190.26953	18216.91016
2023-6-2	18566.81055	19024.91016	18548.30078	18949.93945
2023-6-5	19014.96094	19123.80078	18896.13086	19108.5
2023-6-6	19117.10938	19377.38086	19033.84961	19099.2793
2023-6-7	19327.15039	19410.48047	19196.08984	19252
2023-6-8	19227.83984	19339.82031	19087.66016	19299.17969
2023-6-9	19333.42969	19463.60938	19231.13086	19389.94922
2023-6-12	19440.99023	19440.99023	19255.65039	19404.31055
2023-6-13	19355.65039	19572.41992	19273.41992	19521.41992
2023-6-14	19547.58008	19641.16016	19352.33984	19408.41992
2023-6-15	19626.80078	19832.19922	19510.75977	19828.91992
2023-6-16	19915.43945	20155.91992	19876.41992	20040.36914
2023-6-19	19983.40039	20000.2207	19718.42969	19912.89063
2023-6-20	19863.85938	19863.85938	19504.63086	19607.08008
2023-6-21	19305.24023	19377.68945	19174.16016	19218.34961
2023-6-23	19135.01953	19138.41992	18800.33984	18889.9707
2023-6-26	18845.90039	19001.61914	18767.15039	18794.13086
2023-6-27	18851.66016	19226.32031	18842.41992	19148.13086
2023-6-28	19099.39063	19222.13086	19019.25977	19172.05078
2023-6-29	19180.2793	19180.2793	18837.32031	18934.35938
2023-6-30	18881.42969	19070.10938	18838.61914	18916.42969
2023-7-3	19002.55078	19371.71094	19002.55078	19306.58984
2023-7-4	19289.06055	19449.10938	19253.2207	19415.67969
2023-7-5	19355.06055	19378.90039	19095.59961	19110.38086
2023-7-6	18840.41016	18973.00977	18483.08008	18533.05078
2023-7-7	18435.46094	18537.75	18279.73047	18365.69922
2023-7-10	18747.5	18781.21094	18417.63086	18479.7207
2023-7-11	18671.41992	18806.55078	18573.66992	18659.83008
2023-7-12	18797.00977	18932.17969	18739.59961	18860.94922
2023-7-13	19181.31055	19368.91992	19163.21094	19350.61914
2023-7-14	19534.82031	19534.82031	19364.59961	19413.7793
2023-7-18	19324.33984	19324.33984	18979.91992	19015.7207
2023-7-19	18826.58984	19004.41992	18711.0293	18952.31055
2023-7-20	19003.2793	19215.74023	18888.75977	18928.01953
2023-7-21	18918.69922	19169.75	18886.42969	19075.25977
2023-7-24	18867.60938	18946.56055	18562.11914	18668.15039
2023-7-25	19172.2793	19465.26953	19111.82031	19434.40039
2023-7-26	19340.76953	19404.5	19245.66016	19365.14063
2023-7-27	19502.08984	19685.78906	19482.4707	19639.10938
2023-7-28	19418.48047	19940.58984	19381.90039	19916.56055
2023-7-31	20237.5293	20361.0293	20019.78906	20078.93945
2023-8-1	20211.19922	20331.2793	19891.81055	20011.11914
2023-8-2	19902.76953	19981	19475.15039	19517.38086
2023-8-3	19404.14063	19650.16016	19369.06055	19420.86914
2023-8-4	19671.13086	19857.39063	19461.60938	19539.46094
2023-8-7	19474.66016	19581.82031	19352.34961	19537.91992
2023-8-8	19308.55078	19370.80078	19112.60938	19184.16992
2023-8-9	19059.58008	19270.48047	19056.09961	19246.0293
2023-8-10	19125	19315.16992	19030.39063	19248.25977
2023-8-11	19319.91016	19346.28906	19049.91992	19075.18945
2023-8-14	18697.33008	18792.7207	18554.50977	18773.55078
2023-8-15	18599.19922	18745.82031	18513.7793	18581.10938
2023-8-16	18356.65039	18440.96094	18261.84961	18329.30078
2023-8-17	18023.10938	18399.19922	17900.76953	18326.63086
2023-8-18	18208.98047	18336.41016	17936.42969	17950.84961
2023-8-21	17798.4707	17867.66016	17587.38086	17623.28906
2023-8-22	17641.85938	17965.25977	17573.69922	17791.00977
2023-8-23	17762.75977	18000.5293	17730.78906	17845.91992
2023-8-24	17992.73047	18272.94922	17945.00977	18212.16992
2023-8-25	18037.59961	18137.65039	17969.41016	18119.39063
2023-8-28	18519.08008	18564.42969	18113.23047	18130.74023
2023-8-29	18261.68945	18583.80078	18239.91992	18484.0293
2023-8-30	18659.96094	18742.14063	18427.2207	18482.85938
2023-8-31	18580.4707	18667.17969	18312.75977	18382.06055
2023-9-4	18592.5293	18899.49023	18575.44922	18844.16016
2023-9-5	18717.41992	18725.5	18431.7207	18456.91016
2023-9-6	18405.08984	18492.58984	18256.09961	18449.98047
2023-9-7	18437.48047	18437.48047	18173.43945	18202.07031
2023-9-11	17941.65039	18164.60938	17842.36914	18096.44922
2023-9-12	18015.56055	18145.58008	17892.00977	18025.89063
2023-9-13	18131.09961	18200.51953	17954.9707	18009.2207
2023-9-14	18101.96094	18173.53906	17928.63086	18047.91992
2023-9-15	18154.00977	18372.65039	18030.78906	18182.89063
2023-9-18	18069.03906	18114.82031	17894.81055	17930.55078
2023-9-19	17942.07031	18004.74023	17832.30078	17997.16992
2023-9-20	17939.25	17995.38086	17833.19922	17885.59961
2023-9-21	17795.80078	17823.82031	17623.86914	17655.41016
2023-9-22	17578.25977	18078.68945	17573.81055	18057.44922
2023-9-25	18046.89063	18046.89063	17722.49023	17729.28906
2023-9-26	17661.84961	17718.17969	17379.43945	17466.90039
2023-9-27	17472.10938	17655.31055	17472.10938	17611.86914
2023-9-28	17587.08008	17627.73047	17352.83008	17373.0293
2023-9-29	17484.94922	17935.15039	17482.39063	17809.66016
2023-10-3	17546.39063	17546.39063	17212.86914	17331.2207
2023-10-4	17266.82031	17266.82031	17094	17195.83984
2023-10-5	17249.9707	17336.42969	17197.60938	17213.86914
2023-10-6	17370.0293	17603.80078	17370.0293	17485.98047
2023-10-9	17500.36914	17633.18945	17447.75977	17517.40039
2023-10-10	17726.63086	17916.61914	17638.00977	17664.73047
2023-10-11	17956.83008	18022.44922	17889.71094	17893.09961
2023-10-12	18258.25977	18290.91016	18175.34961	18238.21094
2023-10-13	17946.76953	18013.66992	17776.94922	17813.44922
2023-10-16	17803.31055	17858.17969	17601.5	17640.35938
2023-10-17	17806.23047	17815.71094	17671.99023	17773.33984
2023-10-18	17728.25	17831.17969	17625.89063	17732.51953
2023-10-19	17540.46094	17540.46094	17292.35938	17295.89063
2023-10-20	17127.25977	17309.74023	17118.07031	17172.13086
2023-10-24	17053.15039	17139.5293	16879.66016	16991.5293
2023-10-25	17465.42969	17465.82031	17001.42969	17085.33008
2023-10-26	17085.11914	17174.08008	16917.2207	17044.60938
2023-10-27	17160.23047	17497.7207	17078.24023	17398.73047
2023-10-30	17225.65039	17406.35938	17225.65039	17406.35938
2023-10-31	17337.69922	17337.69922	17042.09961	17112.48047
2023-11-1	17139.40039	17188.84961	16979.25977	17101.7793
2023-11-2	17282.39063	17459.42969	17176.00977	17230.58984
2023-11-3	17405.91016	17729.42969	17352.59961	17664.11914
2023-11-6	17913.53906	18037.93945	17899.34961	17966.58984
2023-11-7	17850.58984	17890.63086	17658.91016	17670.16016
2023-11-8	17650.50977	17753.58984	17537.19922	17568.46094
2023-11-9	17553.25977	17617.26953	17457	17511.28906
2023-11-10	17350.86914	17350.86914	17177.5293	17203.25977
2023-11-13	17263	17456.08008	17126.60938	17426.21094
2023-11-14	17495.09961	17565.2207	17358.89063	17396.85938
2023-11-15	17836.65039	18102.2793	17766.2207	18079
2023-11-16	18174.68945	18174.68945	17722.85938	17832.82031
2023-11-17	17584.32031	17631.03906	17413.46094	17454.18945
2023-11-20	17625.83984	17788.90039	17532.73047	17778.07031
2023-11-21	17932.53906	18057.61914	17689.00977	17733.89063
2023-11-22	17736.40039	17796.85938	17650.49023	17734.59961
2023-11-23	17680.05078	17927.35938	17577.31055	17910.83984
2023-11-24	17771.75	17771.75	17545.60938	17559.41992
2023-11-27	17677.51953	17677.51953	17358.24023	17525.06055
2023-11-28	17541.48047	17541.48047	17303.82031	17354.14063
2023-11-29	17359.08008	17359.08008	16881.98047	16993.43945
2023-11-30	16985.17969	17068.25977	16863.05078	17042.88086
2023-12-1	17019.16992	17038.98047	16830.30078	16830.30078
2023-12-4	16919.08008	16941.91016	16617.0293	16646.05078
2023-12-5	16606.53906	16606.53906	16228.51953	16327.86035
2023-12-6	16311.95996	16600.35938	16234.83984	16463.25977
2023-12-7	16376.44043	16376.44043	16157.98047	16345.88965
2023-12-8	16373.44043	16464.14063	16249.15039	16334.37012
2023-12-11	16149.05957	16276.87988	15972.30957	16201.49023
2023-12-12	16236.05957	16420.9707	16157.67969	16374.5
2023-12-13	16311.70996	16326.9502	16145.25	16228.75
2023-12-14	16419.74023	16577.75	16319.21973	16402.18945
2023-12-15	16610.69922	16964.33008	16610.69922	16792.18945
2023-12-18	16669.82031	16713.41016	16572.88086	16629.23047
2023-12-19	16551.43945	16579.55078	16408.01953	16505
2023-12-20	16647.94922	16741.05078	16549.49023	16613.81055
2023-12-21	16455.14063	16649.57031	16444.73047	16621.13086
2023-12-22	16743.06055	16857.83984	16271.5	16340.41016
2023-12-27	16561.7793	16673.57031	16439.25977	16624.83984
2023-12-28	16678.23047	17086.09961	16644.42969	17043.5293
2023-12-29	17066.51953	17095.11914	16950.90039	17047.39063
2024-1-2	17135.11914	17135.11914	16725.2793	16788.55078
2024-1-3	16624.91992	16657.50977	16564.80078	16646.41016
2024-1-4	16673.40039	16673.40039	16516.33008	16645.98047
2024-1-5	16573.11914	16745.73047	16455.57031	16535.33008
2024-1-8	16581.85938	16592.06055	16144.55957	16224.4502
2024-1-9	16256.09961	16414.78906	16190.01953	16190.01953
2024-1-10	16143.96973	16247.2998	16036.41992	16097.28027
2024-1-11	16154.16992	16459.91992	16106.83008	16302.04004
2024-1-12	16216.96973	16393.74023	16185.91016	16244.58008
2024-1-15	16258.28027	16334.70996	16104.5	16216.33008
2024-1-16	16030.25	16197.04004	15834.41016	15865.91992
2024-1-17	15764.37988	15764.37988	15194.94043	15276.90039
2024-1-18	15301.19043	15463.69043	15183.95996	15391.79004
2024-1-19	15404.69043	15540.75	15207.99023	15308.69043
2024-1-22	15349.0498	15362.91016	14794.16016	14961.17969
2024-1-23	15038.33008	15516.7998	14994.37012	15353.98047
2024-1-24	15602.4502	15975.11035	15412.09961	15899.87012
2024-1-25	15989.94043	16254.92969	15828.92969	16211.95996
2024-1-26	16158.71973	16240.95996	15888.04004	15952.23047
2024-1-29	16046.25	16258.4502	16012.58984	16077.24023
2024-1-30	15896.66016	15896.66016	15654.96973	15703.4502
