# Supplementary material for: Deep context-attentive transformer transfer learning for financial forecasting
Source: PeerJ Comput Sci. 2025 Jun 30;11:e2983. doi: 10.7717/peerj-cs.2983 (PMC12453852; doi:10.7717/peerj-cs.2983)
Supplement: Supplemental Information 17 — Financial time-series data, including date, open, high, low, and closing (OT) prices, structured for time-series forecasting. [file peerj-cs-11-2983-s017.zip › ibo2024.csv]

date	Open	High	Low	OT
2021-2-1	115093	117862	115093	117365
2021-2-2	117520	119805	117519	118234
2021-2-3	118235	120210	118234	119725
2021-2-4	119728	120560	118918	119261
2021-2-5	119261	121117	119261	119925
2021-2-8	120239	120844	119140	119516
2021-2-9	119696	119975	118246	119429
2021-2-10	119472	119738	117970	118430
2021-2-11	118440	120283	118440	119235
2021-2-12	119300	119763	118163	119116
2021-2-17	119421	120573	118880	120391
2021-2-18	120361	120845	118515	119140
2021-2-19	119199	119250	117867	118748
2021-2-22	118388	118388	111650	112668
2021-2-23	112676	115380	112667	115227
2021-2-24	115229	116208	114668	115668
2021-2-25	115668	116506	111764	112256
2021-2-26	112260	113466	109827	110035
2021-3-1	110036	112445	110036	110335
2021-3-2	110328	112428	107319	111540
2021-3-3	111529	112398	107466	111184
2021-3-4	111191	114433	111163	112690
2021-3-5	112690	115504	112504	115202
2021-3-8	115202	115202	110268	110612
2021-3-9	110611	112525	109343	111331
2021-3-10	111331	112928	109999	112776
2021-3-11	112782	115127	112776	114984
2021-3-12	114984	114984	113253	114160
2021-3-15	114093	114903	113635	114851
2021-3-16	114845	114974	113370	114019
2021-3-17	114018	116736	113428	116549
2021-3-18	116549	116751	114302	114835
2021-3-19	114837	116446	114610	116222
2021-3-22	116222	116225	113620	114979
2021-3-23	114977	115599	113062	113262
2021-3-24	113272	114823	112064	112064
2021-3-25	112065	114024	110927	113750
2021-3-26	113750	115416	113305	114781
2021-3-29	114776	115553	114096	115419
2021-3-30	115414	117090	114999	116850
2021-3-31	116850	117249	115932	116634
2021-4-1	116644	117088	114991	115253
2021-4-5	115262	117668	115262	117518
2021-4-6	117519	118213	117176	117499
2021-4-7	117499	118303	116748	117624
2021-4-8	117624	118850	117486	118313
2021-4-9	118313	118643	117336	117670
2021-4-12	117661	118812	117661	118812
2021-4-13	118809	119529	118041	119297
2021-4-14	119298	120871	119298	120295
2021-4-15	120290	121409	120084	120701
2021-4-16	120701	121333	120199	121114
2021-4-19	121116	121974	120682	120934
2021-4-20	120925	121354	119841	120062
2021-4-22	120064	120995	119203	119371
2021-4-23	119372	120815	119372	120530
2021-4-26	120534	121393	119860	120595
2021-4-27	120595	121012	119003	119388
2021-4-28	119392	121276	119392	121053
2021-4-29	121053	121498	119703	120066
2021-4-30	120064	120125	118894	118894
2021-5-3	118951	119904	118528	119209
2021-5-4	119209	119293	117631	117712
2021-5-5	117725	119734	117725	119564
2021-5-6	119577	119966	119071	119921
2021-5-7	119922	122038	119922	122038
2021-5-10	122038	122772	121795	121909
2021-5-11	121904	122964	120145	122964
2021-5-12	122964	122964	119458	119710
2021-5-13	119711	121426	119711	120706
2021-5-14	120719	122195	120719	121881
2021-5-17	121880	123074	121680	122938
2021-5-18	122937	123544	122550	122980
2021-5-19	122976	123013	121595	122636
2021-5-20	122636	122734	122136	122701
2021-5-21	122701	122799	121760	122592
2021-5-24	122592	124167	122526	124032
2021-5-25	124032	124696	122701	122988
2021-5-26	122988	124256	122988	123989
2021-5-27	123989	124537	123470	124367
2021-5-28	124367	125698	124284	125561
2021-5-31	125561	126216	125540	126216
2021-6-1	126218	128363	126218	128267
2021-6-2	128268	129601	128167	129601
2021-6-4	129600	130137	129148	130126
2021-6-7	130125	131190	129498	130776
2021-6-8	130776	130776	129230	129787
2021-6-9	129800	130882	129281	129907
2021-6-10	129911	130527	129526	130076
2021-6-11	130076	130294	128678	129441
2021-6-14	129441	131084	129441	130208
2021-6-15	130208	130436	129304	130091
2021-6-16	130091	130283	128345	129259
2021-6-17	129259	129919	127576	128057
2021-6-18	128050	128796	127595	128405
2021-6-21	128405	129412	128048	129265
2021-6-22	129242	129259	127803	128767
2021-6-23	128769	129901	128182	128428
2021-6-24	128433	129541	128428	129514
2021-6-25	129513	129748	126697	127256
2021-6-28	127255	128067	126629	127429
2021-6-29	127429	127507	126184	127327
2021-6-30	127323	127323	126199	126802
2021-7-1	126802	127204	124994	125666
2021-7-2	125667	127672	125667	127622
2021-7-5	127622	127633	126531	126920
2021-7-6	126919	126919	124866	125095
2021-7-7	125096	127249	125094	127019
2021-7-8	127013	127013	124310	125428
2021-7-12	125428	127782	125428	127594
2021-7-13	127594	128420	126441	128168
2021-7-14	128169	129620	128085	128407
2021-7-15	128407	128976	126922	127468
2021-7-16	127468	128010	125808	125960
2021-7-19	125958	125958	123317	124395
2021-7-20	124395	125631	123631	125401
2021-7-21	125404	126112	125247	125929
2021-7-22	125930	126428	125416	126147
2021-7-23	126140	126204	124422	125053
2021-7-26	125058	126214	125006	126004
2021-7-27	126004	126026	123670	124612
2021-7-28	124615	126712	124542	126286
2021-7-29	126285	126476	124917	125675
2021-7-30	125672	125673	121748	121801
2021-8-2	121803	124536	121797	122516
2021-8-3	122516	123765	120807	123577
2021-8-4	123577	123587	121072	121801
2021-8-5	121801	123541	121128	121633
2021-8-6	121633	123287	121568	122810
2021-8-9	122809	123597	122258	123019
2021-8-10	123021	123513	122061	122202
2021-8-11	122203	122756	120827	122056
2021-8-12	122056	122095	120534	120701
2021-8-13	120701	121275	120045	121194
2021-8-16	121191	121191	118684	119180
2021-8-17	119179	119179	116248	117904
2021-8-18	117904	118739	116489	116643
2021-8-19	116641	117453	114801	117165
2021-8-20	117163	118308	116040	118053
2021-8-23	118053	118445	117062	117472
2021-8-24	117474	120463	117474	120211
2021-8-25	120210	120818	119226	120818
2021-8-26	120817	120833	118719	118724
2021-8-27	118725	120678	118721	120678
2021-8-30	120677	120684	119354	119740
2021-8-31	119738	120157	117911	118781
2021-9-1	118793	119942	118067	119396
2021-9-2	119394	119397	116534	116677
2021-9-3	116679	117396	115583	116933
2021-9-6	116926	117981	116156	117869
2021-9-8	117866	117866	113172	113413
2021-9-9	113413	116354	112435	115361
2021-9-10	115370	116896	114286	114286
2021-9-13	114300	117046	114300	116404
2021-9-14	116405	117270	115809	116181
2021-9-15	116191	116312	114741	115063
2021-9-16	115062	115062	113395	113794
2021-9-17	113794	113794	111157	111439
2021-9-20	111435	111435	107520	108844
2021-9-21	108859	110923	108859	110250
2021-9-22	110252	113321	110251	112282
2021-9-23	112282	114330	112281	114064
2021-9-24	114062	114062	112505	113283
2021-9-27	113283	114432	112360	113583
2021-9-28	113584	113584	109981	110124
2021-9-29	110125	112028	110125	111107
2021-9-30	111117	112371	110743	110979
2021-10-1	110980	113020	110980	112900
2021-10-4	112900	112900	109979	110393
2021-10-5	110397	111691	110087	110458
2021-10-6	110454	110614	108180	110560
2021-10-7	110563	111522	110563	110585
2021-10-8	110586	114172	110586	112833
2021-10-11	112834	113982	112052	112180
2021-10-13	112180	114159	111807	113456
2021-10-14	113457	113881	112708	113185
2021-10-15	113189	114776	113049	114648
2021-10-18	114647	114927	112841	114428
2021-10-19	114422	114422	109947	110673
2021-10-20	110677	112023	110176	110786
2021-10-21	110767	110767	105714	107735
2021-10-22	107714	107749	102854	106296
2021-10-25	106298	109372	106296	108715
2021-10-26	108713	108713	106321	106420
2021-10-27	106433	108224	106045	106363
2021-10-28	106369	107210	105282	105705
2021-10-29	105707	105954	103430	103501
2021-11-1	103514	106136	103514	105551
2021-11-3	105547	106754	104205	105617
2021-11-4	105617	105627	102835	103412
2021-11-5	103412	105555	103412	104824
2021-11-8	104824	105679	104182	104781
2021-11-9	104783	106674	104783	105535
2021-11-10	105535	107407	105140	105968
2021-11-11	105988	108669	105988	107725
2021-11-12	107576	107915	105842	106312
2021-11-16	106336	106971	104113	104508
2021-11-17	104405	105535	102551	102945
2021-11-18	102948	103757	102014	102524
2021-11-19	102426	103975	102143	103035
2021-11-22	103036	104613	102122	102122
2021-11-23	102124	103692	101736	103663
2021-11-24	103652	105041	102464	104514
2021-11-25	104514	106400	104514	105811
2021-11-26	105810	105810	101495	102224
2021-11-29	102227	104149	102226	102814
2021-11-30	102814	103066	100075	101915
2021-12-1	101916	104087	100727	100775
2021-12-2	100785	104466	100785	104466
2021-12-3	104467	106814	104090	105070
2021-12-6	105070	107498	105070	106859
2021-12-7	106868	108655	106868	107558
2021-12-8	107558	108521	107309	108096
2021-12-9	106573	106754	105890	106291
2021-12-10	106296	108275	106296	107758
2021-12-13	107758	109493	107383	107383
2021-12-14	107387	109148	106445	106760
2021-12-15	106763	107603	105697	107370
2021-12-16	107433	109034	107433	108212
2021-12-17	108324	108324	106518	107201
2021-12-20	107171	107171	104358	105020
2021-12-21	105020	105906	105020	105500
2021-12-22	105499	105711	104386	105244
2021-12-23	105251	105453	104637	104891
2021-12-27	104892	105694	104798	105531
2021-12-28	105555	105652	104503	104864
2021-12-29	104863	105190	103851	104107
2021-12-30	104106	105269	104106	104822
2022-1-3	104823	106125	103413	103922
2022-1-4	103922	104276	103096	103514
2022-1-5	103514	103514	100850	101006
2022-1-6	101006	102235	101000	101561
2022-1-7	101561	102719	101104	102719
2022-1-10	102719	102719	101038	101945
2022-1-11	101946	103780	101918	103779
2022-1-12	103779	105869	103771	105686
2022-1-13	105686	106251	104974	105530
2022-1-14	105530	107062	105028	106928
2022-1-17	106927	106928	106097	106692
2022-1-18	106369	107013	105786	106522
2022-1-19	106670	108602	106669	108013
2022-1-20	108015	109873	108015	109102
2022-1-21	109097	109786	108368	108942
2022-1-24	108941	108948	106624	107752
2022-1-25	107935	110115	107185	109845
2022-1-26	110207	112695	110204	111573
2022-1-27	111303	113057	111303	112315
2022-1-28	112611	112969	111407	111478
2022-1-31	111910	112495	111195	112388
2022-2-1	112143	113302	112135	113147
2022-2-2	113228	113666	111645	112161
2022-2-3	111897	112502	111225	111696
2022-2-4	111696	112415	110321	112245
2022-2-7	112247	112517	111490	111996
2022-2-8	111995	112251	110943	112234
2022-2-9	112233	113163	111710	112461
2022-2-10	112462	113812	112163	113359
2022-2-11	113368	114899	113128	113572
2022-2-14	113643	114167	113358	113807
2022-2-15	113905	114819	113882	114660
2022-2-16	114830	115734	114816	115181
2022-2-17	115181	115214	113389	113528
2022-2-18	113534	114213	112701	112768
2022-2-21	112880	113405	111608	111725
2022-2-22	111727	113315	111727	112892
2022-2-23	112892	113721	111748	112008
2022-2-24	112001	112001	109125	111592
2022-2-25	111591	113142	110673	113142
2022-3-2	113143	115429	113143	115174
2022-3-3	115173	115948	115010	115166
2022-3-4	115166	115166	113389	114474
2022-3-7	114469	114529	111140	111593
2022-3-8	111594	112390	110969	111203
2022-3-9	111210	114051	111207	113900
2022-3-10	113900	113939	111889	113663
2022-3-11	113664	114627	111332	111713
2022-3-14	111716	112299	109717	109928
2022-3-15	109925	109925	107781	108959
2022-3-16	108958	111183	108958	111112
2022-3-17	111113	113088	111070	113076
2022-3-18	113076	115311	112475	115311
2022-3-21	115307	116360	115208	116155
2022-3-22	116157	117541	116157	117272
2022-3-23	117270	118270	117036	117457
2022-3-24	117460	119256	117151	119053
2022-3-25	119062	119729	118548	119081
2022-3-28	119082	119444	118061	118738
2022-3-29	118740	120900	118740	120014
2022-3-30	120013	120531	119775	120260
2022-3-31	120261	120880	119999	119999
2022-4-1	120001	121579	120001	121570
2022-4-4	121569	121570	120754	121280
2022-4-5	121279	121628	118794	118885
2022-4-6	118885	118885	116791	118228
2022-4-7	118226	119247	117509	118862
2022-4-8	118861	118868	117487	118322
2022-4-11	118320	118320	116953	116953
2022-4-12	116963	118615	116054	116147
2022-4-13	116150	117329	116150	116782
2022-4-14	116781	116781	115624	116182
2022-4-18	116182	116191	115177	115687
2022-4-19	115687	115687	114277	115057
2022-4-20	115057	115057	113945	114344
2022-4-22	114343	114343	110591	111078
2022-4-25	111077	111155	109222	110685
2022-4-26	110684	110685	107978	108213
2022-4-27	108214	110107	108214	109349
2022-4-28	109349	110702	108905	109919
2022-4-29	109922	111819	107876	107876
2022-5-2	107876	107884	105218	106639
2022-5-3	106640	107127	106033	106528
2022-5-4	106529	108382	104933	108344
2022-5-5	108337	108337	103923	105304
2022-5-6	105303	106268	103984	105135
2022-5-9	105109	105109	102768	103250
2022-5-10	103251	104286	102386	103110
2022-5-11	103110	105374	103008	104397
2022-5-12	104395	105708	103579	105688
2022-5-13	105691	107773	105691	106924
2022-5-16	108685	108685	108199	108233
2022-5-17	108246	109774	108245	108789
2022-5-18	107903	108096	106038	106247
2022-5-19	106249	107420	105760	107005
2022-5-20	108520	108795	107351	108488
2022-5-23	108500	110680	108500	110346
2022-5-24	110340	110635	108399	110581
2022-5-25	110085	111006	109699	110580
2022-5-26	110577	112102	110388	111890
2022-5-27	111890	112441	111558	111942
2022-5-30	111944	112690	110655	111032
2022-5-31	111036	111903	110685	111351
2022-6-1	111351	111931	110822	111360
2022-6-2	111363	112709	111218	112393
2022-6-3	112392	112392	110935	111102
2022-6-6	111102	111935	110015	110186
2022-6-7	110185	110435	109394	110070
2022-6-8	110067	110142	108045	108368
2022-6-9	108367	108510	107068	107094
2022-6-10	107091	107092	104648	105481
2022-6-13	105476	105478	101700	102598
2022-6-14	102598	103328	101325	102063
2022-6-15	102068	103952	102046	102807
2022-6-17	102800	102801	98402	99825
2022-6-20	99824	100481	98409	99853
2022-6-21	99854	101069	99167	99685
2022-6-22	99678	100374	98050	99522
2022-6-23	99523	100232	97775	98080
2022-6-24	98081	99313	98031	98672
2022-6-27	98673	101106	98672	100764
2022-6-28	100766	102237	99956	100591
2022-6-29	100592	101313	99218	99622
2022-6-30	99619	99619	97758	98542
2022-7-1	98542	99340	97231	98954
2022-7-4	98952	99353	98264	98609
2022-7-5	98608	98608	96499	98295
2022-7-6	98294	99141	97423	98719
2022-7-7	98722	101420	98722	100730
2022-7-8	100732	101577	99958	100289
2022-7-11	100282	100282	97854	98212
2022-7-12	98212	98737	97253	98271
2022-7-13	98258	98928	97403	97881
2022-7-14	97879	97879	95431	96121
2022-7-15	96119	96971	95267	96551
2022-7-18	96553	98291	96553	96916
2022-7-19	96920	98346	96917	98245
2022-7-20	98244	98366	97277	98287
2022-7-21	98286	99057	97088	99033
2022-7-22	99034	99724	98321	98925
2022-7-25	98926	100508	98925	100270
2022-7-26	100270	100753	99365	99772
2022-7-27	99773	101471	99772	101438
2022-7-28	101437	102686	101045	102597
2022-7-29	102597	103989	102514	103165
2022-8-1	103165	103317	101764	102225
2022-8-2	102225	103660	101694	103362
2022-8-3	103362	103878	102822	103775
2022-8-4	103777	106162	103777	105892
2022-8-5	105893	107176	105518	106472
2022-8-8	106473	108489	106473	108402
2022-8-9	108403	109331	107842	108651
2022-8-10	108658	110362	108657	110236
2022-8-11	110236	111310	109604	109718
2022-8-12	109718	112764	109718	112764
2022-8-15	112767	113214	111067	113032
2022-8-16	113034	113626	112690	113512
2022-8-17	113508	114146	112483	113708
2022-8-18	113708	114375	113304	113813
2022-8-19	113807	113807	111146	111496
2022-8-22	111487	111487	109858	110501
2022-8-23	110504	112965	110503	112857
2022-8-24	112856	113888	112632	112898
2022-8-25	112898	114156	112768	113532
2022-8-26	113533	114091	111978	112299
2022-8-29	112296	113222	111689	112323
2022-8-30	112323	112869	110103	110431
2022-8-31	110431	111364	109523	109523
2022-9-1	109524	110405	108217	110405
2022-9-2	110409	112264	110409	110864
2022-9-5	110868	112671	110865	112203
2022-9-6	112203	112203	109348	109764
2022-9-8	109771	110768	108619	109916
2022-9-9	109922	112540	109922	112300
2022-9-12	112307	114160	112305	113407
2022-9-13	113398	113400	110522	110794
2022-9-14	110794	111504	110118	110547
2022-9-15	110547	111100	109524	109954
2022-9-16	109951	109952	108489	109280
2022-9-19	109283	111976	108508	111824
2022-9-20	111824	112544	111393	112517
2022-9-21	112517	113294	111380	111936
2022-9-22	111942	114392	111819	114070
2022-9-23	112258	112457	110732	111716
2022-9-26	111713	111713	109022	109114
2022-9-27	109122	110161	108120	108376
2022-9-28	108377	108970	107914	108451
2022-9-29	108449	108449	106244	107664
2022-9-30	107664	110502	107315	110037
2022-10-3	110048	116134	110048	116134
2022-10-4	116704	118280	115837	116230
2022-10-5	116231	117514	115906	117198
2022-10-6	117200	118382	117144	117561
2022-10-7	117560	117960	115924	116375
2022-10-10	116377	116841	115261	115941
2022-10-11	115928	115928	114297	114827
2022-10-13	114819	115367	112690	114300
2022-10-14	114301	114712	111631	112072
2022-10-17	112107	114406	112090	113624
2022-10-18	113627	115795	113627	115743
2022-10-19	115744	116459	115264	116274
2022-10-20	116276	117367	116276	117171
2022-10-21	117170	120752	116736	119929
2022-10-24	119922	119924	115793	116013
2022-10-25	116016	116203	114626	114626
2022-10-26	114626	114626	112577	112764
2022-10-27	112766	116236	112765	114641
2022-10-28	114636	114712	113336	114539
2022-10-31	114533	116763	112113	116037
2022-11-1	116037	118261	115547	116929
2022-11-3	116927	117373	114485	116896
2022-11-4	116907	120039	116904	118155
2022-11-7	118148	118240	115266	115342
2022-11-8	115340	117072	114688	116160
2022-11-9	116153	116183	113110	113580
2022-11-10	113579	113579	108516	109775
2022-11-11	109775	113010	109408	112253
2022-11-14	112256	114322	111930	113161
2022-11-16	113166	113473	109512	110243
2022-11-17	110241	110242	107245	109703
2022-11-18	109706	111585	108512	108880
2022-11-21	108868	110235	107957	109748
2022-11-22	109750	110224	107867	109037
2022-11-23	109036	109285	107902	108683
2022-11-24	108846	112612	108846	111831
2022-11-25	111831	112025	108552	108977
2022-11-28	108977	109476	108378	108782
2022-11-29	108784	112187	108784	110910
2022-11-30	110910	112486	110202	112486
2022-12-1	112479	112479	110548	110926
2022-12-2	110926	113761	109963	111924
2022-12-5	111922	112150	109270	109401
2022-12-6	109403	110663	109217	109533
2022-12-7	110188	110247	108612	109361
2022-12-8	109068	109286	106906	107245
2022-12-9	107250	108566	107089	107689
2022-12-12	107518	107561	103877	105264
2022-12-13	105345	106689	103409	103892
2022-12-14	103536	104516	101632	103803
2022-12-15	103739	105483	103014	103738
2022-12-16	103737	104018	102248	102825
2022-12-19	102859	105107	102770	104530
2022-12-20	104740	107792	104607	106979
2022-12-21	106866	107991	106066	107313
2022-12-22	107436	108383	106510	107317
2022-12-23	107552	109994	107552	109698
2022-12-26	109699	109755	108309	108738
2022-12-27	108739	109353	107418	108347
2022-12-28	108578	110536	108578	110237
2022-12-29	110237	111178	109560	110031
2023-1-2	109734	109734	105981	106376
2023-1-3	106377	106684	103852	104166
2023-1-4	104167	105627	103915	105334
2023-1-5	105336	107743	105333	107518
2023-1-6	107642	109433	107642	108836
2023-1-9	108964	109938	108134	109227
2023-1-10	109129	111193	108478	110912
2023-1-11	110816	111841	110752	111763
2023-1-12	112516	113129	110982	111877
2023-1-13	111843	111847	110428	110916
2023-1-16	110908	110908	108753	109213
2023-1-17	109214	111577	109214	111439
2023-1-18	111442	113306	111441	112452
2023-1-19	112219	113172	111307	113006
2023-1-20	112922	113025	111735	112301
2023-1-23	112041	113061	111542	111709
2023-1-24	111746	113040	111669	113028
2023-1-25	113028	114386	111927	114195
2023-1-26	114271	114835	113591	114109
2023-1-27	114178	114191	112044	112502
2023-1-30	112319	112920	111824	111888
2023-1-31	112273	113581	112145	113532
2023-2-1	113430	113598	110729	112303
2023-2-2	112072	112943	109747	109935
2023-2-3	110141	110570	108185	108490
2023-2-6	108518	108710	107416	108456
2023-2-7	108727	109037	107234	107920
2023-2-8	107832	110175	107830	109882
2023-2-9	109952	110046	107781	107783
2023-2-10	108002	108647	107620	108150
2023-2-13	108074	109193	107420	108846
2023-2-14	108839	109564	107557	107659
2023-2-15	107849	110210	107267	109442
2023-2-16	109599	110437	108378	109905
2023-2-17	109941	109941	108968	109303
2023-2-22	109174	109174	106720	107152
2023-2-23	107152	108663	106731	107720
2023-2-24	107582	107611	105360	105873
2023-2-27	105807	106402	105227	105711
2023-2-28	105706	106794	104932	104932
2023-3-1	104933	105497	103105	104385
2023-3-2	104375	104912	103321	103326
2023-3-3	103326	104440	103323	103866
2023-3-6	103865	105171	103170	104700
2023-3-7	104700	105179	103480	104228
2023-3-8	104228	106721	104228	106540
2023-3-9	106540	106724	105053	105071
2023-3-10	105071	105071	103201	103618
2023-3-13	103608	103907	102255	103121
2023-3-14	103121	104153	102482	102932
2023-3-15	102930	103048	100692	102675
2023-3-16	102683	103911	102455	103435
2023-3-17	103434	103434	101664	101982
2023-3-20	101982	102328	100679	100923
2023-3-21	100923	101670	100923	100998
2023-3-22	100998	101888	100129	100221
2023-3-23	100221	101126	96997	97926
2023-3-24	97926	99258	97688	98829
2023-3-27	98833	99997	98833	99670
2023-3-28	99672	101559	99488	101185
2023-3-29	101185	102213	100248	101793
2023-3-30	101796	104085	101796	103713
2023-3-31	103714	104041	101476	101882
2023-4-3	101883	101916	100651	101506
2023-4-4	101505	103056	101505	101869
2023-4-5	101869	101960	99898	100978
2023-4-6	100978	101628	100443	100822
2023-4-10	100822	102196	100819	101847
2023-4-11	101849	106455	101848	106214
2023-4-12	106218	108277	106217	106890
2023-4-13	106890	107037	106220	106458
2023-4-14	106458	106701	104934	106279
2023-4-17	106279	106830	105623	106016
2023-4-18	106023	106475	105122	106163
2023-4-19	106149	106149	103604	103913
2023-4-20	103913	104615	103087	104367
2023-4-24	104367	104822	103247	103947
2023-4-25	103947	103947	102633	103220
2023-4-26	103220	103668	102233	102312
2023-4-27	102310	103177	101975	102923
2023-4-28	102923	104432	102449	104432
2023-5-2	104431	104447	101569	101927
2023-5-3	101927	102331	101433	101797
2023-5-4	101798	103321	101063	102174
2023-5-5	102175	105306	102175	105148
2023-5-8	105161	106716	105161	106042
2023-5-9	106028	107731	105549	107114
2023-5-10	107114	107744	106538	107448
2023-5-11	107446	108667	106419	108256
2023-5-12	108256	108817	107497	108464
2023-5-15	108469	109271	108356	109029
2023-5-16	109029	110151	108085	108194
2023-5-17	108194	109774	108188	109460
2023-5-18	109459	110206	108864	110108
2023-5-19	110113	111211	109787	110745
2023-5-22	110745	111643	110178	110213
2023-5-23	110213	111325	109713	109929
2023-5-24	109920	109920	108546	108800
2023-5-25	108800	111115	108800	110054
2023-5-26	110058	111706	109900	110906
2023-5-29	110906	111168	110195	110333
2023-5-30	110333	111291	108552	108967
2023-5-31	108967	109137	108193	108335
2023-6-1	108339	110745	108335	110565
2023-6-2	110568	113070	110567	112558
2023-6-5	112558	113071	111736	112696
2023-6-6	112697	114783	112696	114610
2023-6-7	114610	115978	114610	115488
2023-6-9	115489	117603	115489	117019
2023-6-12	117022	117735	116704	117336
2023-6-13	117337	117924	116363	116743
2023-6-14	116753	119085	116745	119069
2023-6-15	119068	119686	118693	119221
2023-6-16	119208	119555	118487	118758
2023-6-19	118757	119939	118558	119858
2023-6-20	119858	119858	118416	119622
2023-6-21	119623	120519	119332	120420
2023-6-22	120420	120420	118018	118934
2023-6-23	118959	119386	118178	118977
2023-6-26	118977	119148	117491	118243
2023-6-27	118246	119212	116561	117523
2023-6-28	117524	117937	116560	116681
2023-6-29	116683	118623	116683	118383
2023-6-30	118388	119447	118087	118087
2023-7-3	118092	119877	118092	119673
2023-7-4	119673	119678	118830	119076
2023-7-5	119072	120200	118688	119549
2023-7-6	119548	119548	117096	117426
2023-7-7	117427	119549	117427	118898
2023-7-10	118897	118897	117814	117942
2023-7-11	117942	117942	115704	117220
2023-7-12	117557	119156	117557	117666
2023-7-13	117671	119739	117668	119264
2023-7-14	119268	119329	117526	117711
2023-7-17	117711	118302	116591	118219
2023-7-18	118218	118732	117324	117841
2023-7-19	117842	118011	116660	117552
2023-7-20	117558	118290	117484	118083
2023-7-21	118090	120373	118086	120217
2023-7-24	120220	121772	120099	121342
2023-7-25	121344	123010	121344	122008
2023-7-26	122003	122747	121370	122560
2023-7-27	122560	122599	119825	119990
2023-7-28	120002	120660	119706	120187
2023-7-31	120188	122149	120188	121943
2023-8-1	121945	121945	120154	121248
2023-8-2	121249	121252	119798	120859
2023-8-3	120859	122619	120365	120586
2023-8-4	120586	121442	119215	119508
2023-8-7	119509	120104	118894	119380
2023-8-8	119378	119553	117492	119090
2023-8-9	119090	119090	117901	118409
2023-8-10	118412	119438	118113	118350
2023-8-11	118350	119054	117415	118065
2023-8-14	118067	118082	116530	116810
2023-8-15	116809	117697	116033	116171
2023-8-16	116171	117338	115534	115592
2023-8-17	115592	116610	114859	114982
2023-8-18	114973	115729	114423	115409
2023-8-21	115404	115425	114067	114429
2023-8-22	114433	116286	114433	116156
2023-8-23	116160	118135	116159	118135
2023-8-24	118135	118136	116848	117026
2023-8-25	117025	117252	115397	115837
2023-8-28	115838	117253	115836	117121
2023-8-29	117124	118493	117124	118404
2023-8-30	118404	118841	117471	117535
2023-8-31	117537	117637	115742	115742
2023-9-1	115744	117991	115744	117893
2023-9-4	117893	118576	117590	117777
2023-9-5	117776	117957	116637	117331
2023-9-6	117331	117971	115984	115985
2023-9-8	115979	115979	114839	115313
2023-9-11	115316	117131	115316	116883
2023-9-12	116885	118154	116885	117968
2023-9-13	117968	119318	117722	118176
2023-9-14	118181	119748	118181	119392
2023-9-15	119393	119780	118666	118758
2023-9-18	118759	119486	118123	118288
2023-9-19	118293	118458	117628	117846
2023-9-20	117864	119616	117847	118695
2023-9-21	118695	118695	116013	116145
2023-9-22	116147	116968	115855	116009
2023-9-25	116009	116031	115573	115925
2023-9-26	115922	115922	114162	114193
2023-9-27	114194	115340	113366	114327
2023-9-28	114875	115954	114811	115731
2023-9-29	115742	116899	115742	116565
2023-10-2	116565	116672	114761	115057
2023-10-3	115055	115056	113151	113419
2023-10-4	113430	114075	113036	113607
2023-10-5	113609	114359	112705	113284
2023-10-6	113283	114491	111599	114170
2023-10-9	114169	115219	113448	115156
2023-10-10	115158	116900	115158	116737
2023-10-11	116737	117099	116231	117051
2023-10-13	117050	117070	115658	115754
2023-10-16	115760	116905	115760	116534
2023-10-17	116526	116917	115564	115908
2023-10-18	115907	115907	113952	114060
2023-10-19	114059	115063	113768	114004
2023-10-20	113996	114090	112533	113155
2023-10-23	113145	113680	112164	112785
2023-10-24	112814	114249	112814	113762
2023-10-25	113762	114319	112680	112830
2023-10-26	112840	114886	112840	114777
2023-10-27	114777	115342	112953	113301
2023-10-30	113303	114204	112309	112532
2023-10-31	112534	113597	112098	113144
2023-11-1	113157	115433	113157	115053
2023-11-3	115062	118502	115062	118160
2023-11-6	118160	118758	118045	118487
2023-11-7	118422	119577	118026	119268
2023-11-8	119268	119976	118464	119099
2023-11-9	119180	120257	118446	119012
2023-11-10	119036	120823	119036	120636
2023-11-13	120561	120606	119878	120376
2023-11-14	120411	123370	120411	123328
2023-11-16	123165	124737	123165	124576
2023-11-17	124639	125431	124547	125062
2023-11-20	124773	126162	124773	126095
2023-11-21	125957	125957	125060	125607
2023-11-22	125626	126875	125439	126035
2023-11-23	126035	126760	125764	126576
2023-11-24	126553	126553	125341	125542
2023-11-27	125517	125826	124840	125683
2023-11-28	125726	126916	125388	126538
2023-11-29	126541	127388	126018	126101
2023-11-30	126168	127399	126168	127331
2023-12-1	127331	128165	126656	128103
2023-12-4	128183	128183	126643	126803
2023-12-5	126802	127489	126491	126903
2023-12-6	126907	127538	125614	125623
2023-12-7	125623	126581	125566	126010
2023-12-8	126010	127289	125562	127094
2023-12-11	127093	127154	126526	126916
2023-12-12	126923	127359	126013	126403
2023-12-13	126406	129793	126299	129465
2023-12-14	129469	131260	129469	130842
2023-12-15	130842	131661	129884	130197
2023-12-18	130202	131447	130198	131084
2023-12-19	131088	132047	131086	131851
2023-12-20	131851	132341	130710	130804
2023-12-21	130826	132277	130822	132182
2023-12-22	132553	133035	132094	132753
2023-12-26	132753	133645	132753	133533
2023-12-27	133523	134195	133328	134194
2023-12-28	134194	134392	133832	134185
2024-1-2	134186	134195	132095	132697
2024-1-3	132697	133576	132250	132834
2024-1-4	132831	132885	131024	131226
2024-1-5	131218	132635	130579	132023
2024-1-8	132023	132498	131015	132427
2024-1-9	132424	132426	131203	131447
2024-1-10	131447	131628	130438	130841
2024-1-11	130841	131308	129898	130649
2024-1-12	130652	131927	130410	130988
2024-1-15	130988	131606	130253	131521
2024-1-16	131515	131517	129147	129294
2024-1-17	129293	129296	128312	128524
2024-1-18	128524	129047	127316	127316
2024-1-19	127319	127820	126533	127636
2024-1-22	127636	127843	125876	126602
2024-1-23	126612	128331	126612	128263
2024-1-24	128275	129446	127680	127816
2024-1-25	127815	128697	127803	128169
2024-1-26	128196	129252	127869	128967
2024-1-29	128970	129068	127853	128503
2024-1-30	128492	128492	127105	127402
