# Supplementary material for: Deep context-attentive transformer transfer learning for financial forecasting
Source: PeerJ Comput Sci. 2025 Jun 30;11:e2983. doi: 10.7717/peerj-cs.2983 (PMC12453852; doi:10.7717/peerj-cs.2983)
Supplement: Supplemental Information 17 — Financial time-series data, including date, open, high, low, and closing (OT) prices, structured for time-series forecasting. [file peerj-cs-11-2983-s017.zip › nk2024.csv]

date	Open	High	Low	OT
2021-2-1	27649.07031	28107.09961	27649.07031	28091.05078
2021-2-2	28207.48047	28379.31055	28089.11914	28362.16992
2021-2-3	28482.71094	28669.94922	28402.30078	28646.5
2021-2-4	28557.46094	28600.2207	28325.89063	28341.94922
2021-2-5	28631.46094	28785.71094	28548.26953	28779.18945
2021-2-8	28831.58008	29400.56055	28817.59961	29388.5
2021-2-9	29435.60938	29585.75	29350.48047	29505.92969
2021-2-10	29412.55078	29562.92969	29368.17969	29562.92969
2021-2-12	29635.88086	29650.50977	29417.32031	29520.07031
2021-2-15	29662.41016	30092.33984	29662.41016	30084.15039
2021-2-16	30229.46094	30714.51953	30191.65039	30467.75
2021-2-17	30366.82031	30398.19922	30191.00977	30292.18945
2021-2-18	30311.98047	30560.49023	30140.00977	30236.08984
2021-2-19	29970.58984	30169.58984	29847.33008	30017.91992
2021-2-22	30281.7793	30458.13086	30089.17969	30156.0293
2021-2-24	30020.10938	30089.58984	29671.69922	29671.69922
2021-2-25	30077.26953	30213.2793	30044.42969	30168.26953
2021-2-26	29753.73047	29760.31055	28966.00977	28966.00977
2021-3-1	29419.44922	29686.39063	29396.03906	29663.5
2021-3-2	29939.75	29996.39063	29314.82031	29408.16992
2021-3-3	29482.11914	29604.36914	29336.59961	29559.09961
2021-3-4	29198.41992	29277.18945	28711.03906	28930.10938
2021-3-5	28725.48047	28867.83008	28308.57031	28864.32031
2021-3-8	29208.18945	29255.90039	28644.25977	28743.25
2021-3-9	28748.86914	29053.56055	28609.21094	29027.93945
2021-3-10	29118.2793	29233.4707	28960.08984	29036.56055
2021-3-11	29033.91992	29255.41992	28995.33008	29211.64063
2021-3-12	29287.74023	29744.32031	29210.40039	29717.83008
2021-3-15	29804.5	29884.73047	29670.31055	29766.9707
2021-3-16	29770.39063	30026.40039	29755.4707	29921.08984
2021-3-17	29836.83008	29984.9707	29825.16016	29914.33008
2021-3-18	30148.48047	30485	30041.5	30216.75
2021-3-19	29904.57031	30049.76953	29621.2207	29792.05078
2021-3-22	29444.09961	29472.98047	29107.63086	29174.15039
2021-3-23	29381.49023	29496.83008	28995.91992	28995.91992
2021-3-24	28765.55078	28867.66992	28379.06055	28405.51953
2021-3-25	28457.33008	28821.83008	28414.91992	28729.88086
2021-3-26	29068.51953	29240.74023	28953.2207	29176.69922
2021-3-29	29478.11914	29578.36914	29200.88086	29384.51953
2021-3-30	29365.03906	29478.19922	29283.89063	29432.69922
2021-3-31	29278.33008	29348.99023	29165.51953	29178.80078
2021-4-1	29441.91016	29585.46094	29318.82031	29388.86914
2021-4-2	29704.66016	29869.66992	29694.08984	29854
2021-4-5	30084.60938	30195	30024.25	30089.25
2021-4-6	30208.89063	30208.89063	29665.85938	29696.63086
2021-4-7	29743.48047	29867.93945	29523.55078	29730.78906
2021-4-8	29675.88086	29744.78906	29516.41992	29708.98047
2021-4-9	29865.5293	30064.34961	29768.06055	29768.06055
2021-4-12	29874.42969	29876.03906	29538.73047	29538.73047
2021-4-13	29605.68945	29897.10938	29573.78906	29751.60938
2021-4-14	29718.06055	29722.40039	29567.17969	29620.99023
2021-4-15	29573.90039	29787.66016	29558.55078	29642.68945
2021-4-16	29789.08008	29789.08008	29621.83008	29683.36914
2021-4-19	29688.32031	29808.00977	29530.83984	29685.36914
2021-4-20	29355.86914	29361.2793	29014.35938	29100.38086
2021-4-21	28660.35938	28778.92969	28419.83984	28508.55078
2021-4-22	28880.7793	29192.39063	28800.85938	29188.16992
2021-4-23	28939.11914	29035.33984	28770.61914	29020.63086
2021-4-26	29095.49023	29241.2793	28896.36914	29126.23047
2021-4-27	29174.5293	29187.10938	28990.18945	28991.89063
2021-4-28	28935.50977	29139.69922	28875.91016	29053.9707
2021-4-30	28996.66016	29046.49023	28760.26953	28812.63086
2021-5-6	29024.00977	29430.2207	28966.4707	29331.36914
2021-5-7	29330.44922	29449.85938	29237.35938	29357.82031
2021-5-10	29376.89063	29685.41016	29346.14063	29518.33984
2021-5-11	29238.56055	29289.11914	28535.35938	28608.58984
2021-5-12	28712.09961	28831.0293	27888.58984	28147.50977
2021-5-13	27929.00977	27961.96094	27385.0293	27448.00977
2021-5-14	27723.69922	28139.96094	27723.69922	28084.4707
2021-5-17	28310.46094	28312.7793	27632.5293	27824.83008
2021-5-18	27931.57031	28481.16992	27931.57031	28406.83984
2021-5-19	28031.2207	28216.65039	27842.98047	28044.44922
2021-5-20	27875.5	28176.86914	27821.96094	28098.25
2021-5-21	28269.60938	28411.56055	28193.0293	28317.83008
2021-5-24	28212.32031	28584.17969	28212.32031	28364.60938
2021-5-25	28516.99023	28576.9707	28443.74023	28553.98047
2021-5-26	28396.61914	28710.83008	28396.61914	28642.18945
2021-5-27	28543.32031	28587.21094	28360.56055	28549.00977
2021-5-28	28912.53906	29194.10938	28899.66016	29149.41016
2021-5-31	29019.44922	29147.71094	28791.59961	28860.08008
2021-6-1	28998.65039	29075.4707	28611.25	28814.33984
2021-6-2	28730.81055	29003.55078	28565.83008	28946.14063
2021-6-3	28890.39063	29157.16016	28879.15039	29058.10938
2021-6-4	28901.41992	28991.24023	28764.67969	28941.51953
2021-6-7	29214	29241.19922	28973.05078	29019.24023
2021-6-8	29046.0293	29140.67969	28897.64063	28963.56055
2021-6-9	28901.56055	28932.0293	28801.83008	28860.80078
2021-6-10	28799.74023	29007.5293	28799.74023	28958.56055
2021-6-11	29030.03906	29080.89063	28839.53906	28948.73047
2021-6-14	29153.10938	29208.34961	29026.26953	29161.80078
2021-6-15	29256.0293	29480.84961	29235.71094	29441.30078
2021-6-16	29306.14063	29434.09961	29263.7207	29291.00977
2021-6-17	29149.33984	29197.67969	28875.39063	29018.33008
2021-6-18	29136.74023	29136.74023	28957.98047	28964.08008
2021-6-21	28506.83984	28506.83984	27795.85938	28010.92969
2021-6-22	28513.07031	28895.25977	28494.46094	28884.13086
2021-6-23	28886.91992	29007.83008	28860.06055	28874.89063
2021-6-24	28811.82031	28935.33984	28758.36914	28875.23047
2021-6-25	29137.30078	29174.16992	28992.74023	29066.17969
2021-6-28	29112.66016	29121.2793	28984.92969	29048.01953
2021-6-29	28927.43945	28951.67969	28735.55078	28812.60938
2021-6-30	28896.31055	28998.99023	28779.75977	28791.5293
2021-7-1	28832.41016	28833.16992	28624.80078	28707.03906
2021-7-2	28719.24023	28849.32031	28688.63086	28783.2793
2021-7-5	28709.57031	28731.07031	28581.08008	28598.18945
2021-7-6	28677.94922	28748.23047	28587.60938	28643.21094
2021-7-7	28262.40039	28434.99023	28161.75	28366.94922
2021-7-8	28332.63086	28366.75977	28118.0293	28118.0293
2021-7-9	27739.41992	28000.01953	27419.40039	27940.41992
2021-7-12	28412.69922	28595.11914	28405.59961	28569.01953
2021-7-13	28713.82031	28852.31055	28699.03906	28718.24023
2021-7-14	28517.31055	28696.80078	28482.82031	28608.49023
2021-7-15	28539.32031	28571.7207	28240.21094	28279.08984
2021-7-16	28039.25977	28201.30078	27847.34961	28003.08008
2021-7-19	27663.40039	27792.51953	27493.63086	27652.74023
2021-7-20	27351.80078	27564.51953	27330.15039	27388.16016
2021-7-21	27747.06055	27882.42969	27438.07031	27548
2021-7-26	27990.4707	28036.4707	27786.43945	27833.28906
2021-7-27	27911.92969	28036.23047	27862.68945	27970.2207
2021-7-28	27674.99023	27809.85938	27466.99023	27581.66016
2021-7-29	27722.60938	27798.05078	27663.41016	27782.41992
2021-7-30	27677.89063	27699.34961	27272.49023	27283.58984
2021-8-2	27493.32031	27834.59961	27493.32031	27781.01953
2021-8-3	27580.0293	27724.44922	27492.40039	27641.83008
2021-8-4	27612.90039	27636.33984	27488.74023	27584.08008
2021-8-5	27526.66992	27741.55078	27526.66992	27728.11914
2021-8-6	27709.2207	27888.86914	27709.2207	27820.03906
2021-8-10	27887.0293	28128.60938	27808.53906	27888.15039
2021-8-11	28045.83984	28146.67969	27974.99023	28070.50977
2021-8-12	28177.19922	28279.80078	28006.31055	28015.01953
2021-8-13	28038.96094	28070	27949.33008	27977.15039
2021-8-16	27806.10938	27833.21094	27427.38086	27523.18945
2021-8-17	27666.93945	27750.39063	27424.4707	27424.4707
2021-8-18	27418.08008	27671.57031	27347.76953	27585.91016
2021-8-19	27398.58008	27504.80078	27255.58008	27281.16992
2021-8-20	27238.44922	27316.78906	26954.81055	27013.25
2021-8-23	27193.09961	27541.63086	27193.09961	27494.24023
2021-8-24	27653.23047	27817.89063	27653.23047	27732.09961
2021-8-25	27768.13086	27897.7207	27684.05078	27724.80078
2021-8-26	27793.63086	27828.2793	27684.5	27742.28906
2021-8-27	27581.24023	27670.66016	27481.23047	27641.14063
2021-8-30	27867.59961	27921.55078	27656.63086	27789.28906
2021-8-31	27690.76953	28158.94922	27602.21094	28089.53906
2021-9-1	28179.03906	28457.66992	28179.03906	28451.01953
2021-9-2	28522.46094	28626.19922	28412.91016	28543.50977
2021-9-3	28626.48047	29149.65039	28607.86914	29128.10938
2021-9-6	29501.2207	29705.03906	29469.34961	29659.89063
2021-9-7	29883.91992	30048.23047	29838.42969	29916.14063
2021-9-8	29819.55078	30241.86914	29787.13086	30181.21094
2021-9-9	29959.21094	30097.56055	29909.91992	30008.18945
2021-9-10	30089.44922	30381.83984	30064.01953	30381.83984
2021-9-13	30372.01953	30447.36914	30229.00977	30447.36914
2021-9-14	30584.76953	30795.7793	30504.81055	30670.09961
2021-9-15	30464.16992	30573.41016	30347.30078	30511.71094
2021-9-16	30606.15039	30622.39063	30202.50977	30323.33984
2021-9-17	30387.53906	30541.99023	30358.92969	30500.05078
2021-9-21	30021.25	30051	29832.51953	29839.71094
2021-9-22	29744.73047	29868.09961	29573.88086	29639.40039
2021-9-24	30141.60938	30276.38086	30110.30078	30248.81055
2021-9-27	30277.82031	30414.60938	30197.40039	30240.06055
2021-9-28	30142.38086	30207.63086	30001.99023	30183.96094
2021-9-29	29611.91992	29679.25977	29329.16016	29544.28906
2021-9-30	29569.18945	29622.26953	29311.33984	29452.66016
2021-10-1	29235.10938	29393.66992	28680.73047	28771.07031
2021-10-4	29044.4707	29046.06055	28343.58008	28444.89063
2021-10-5	28050.39063	28058.66992	27460.28906	27822.11914
2021-10-6	28033.91016	28209.82031	27293.61914	27528.86914
2021-10-7	27665.9707	28015.10938	27607.9707	27678.21094
2021-10-8	28031.36914	28321.34961	28018.89063	28048.93945
2021-10-11	27977.57031	28581.35938	27893.32031	28498.19922
2021-10-12	28458.88086	28468.88086	28166.38086	28230.60938
2021-10-13	28085.43945	28364.99023	27993.46094	28140.2793
2021-10-14	28264.41016	28576.67969	28234.00977	28550.92969
2021-10-15	28787.25977	29082.34961	28726.2207	29068.63086
2021-10-18	29093.82031	29144.33008	28924.40039	29025.46094
2021-10-19	29117.2793	29272.49023	29075.36914	29215.51953
2021-10-20	29385.94922	29489.10938	29222.32031	29255.55078
2021-10-21	29152.74023	29220.82031	28688.7793	28708.58008
2021-10-22	28578.5293	28989.5	28546.57031	28804.84961
2021-10-25	28527.13086	28668.69922	28472.55078	28600.41016
2021-10-26	28927.60938	29160.75977	28893.94922	29106.00977
2021-10-27	29056.00977	29139.2207	28870.25	29098.24023
2021-10-28	28871.60938	28895.10938	28693.06055	28820.08984
2021-10-29	28819.16016	29000.65039	28475.06055	28892.68945
2021-11-1	29330.67969	29666.83008	29267.63086	29647.08008
2021-11-2	29462.40039	29599.57031	29457.17969	29520.90039
2021-11-4	29859.74023	29880.81055	29718.7793	29794.36914
2021-11-5	29840.73047	29840.73047	29504.07031	29611.57031
2021-11-8	29735.44922	29735.44922	29507.05078	29507.05078
2021-11-9	29557.55078	29750.46094	29240.31055	29285.46094
2021-11-10	29209.06055	29296.88086	29079.76953	29106.7793
2021-11-11	29046.18945	29336.0293	29040.08008	29277.85938
2021-11-12	29381.44922	29661.2207	29381.44922	29609.9707
2021-11-15	29807.36914	29861.88086	29718.21094	29776.80078
2021-11-16	29749.71094	29960.92969	29681.25	29808.11914
2021-11-17	29906.67969	29909.9707	29623.78906	29688.33008
2021-11-18	29597.92969	29715.94922	29402.57031	29598.66016
2021-11-19	29641.05078	29768.53906	29589.18945	29745.86914
2021-11-22	29618.55078	29806.49023	29542.28906	29774.10938
2021-11-24	29663.44922	29758.05078	29212.92969	29302.66016
2021-11-25	29469.65039	29570.41992	29444.44922	29499.2793
2021-11-26	29324.4707	29332.99023	28605.60938	28751.61914
2021-11-29	28337.96094	28776.33984	28187.11914	28283.91992
2021-11-30	28611.73047	28718.69922	27819.14063	27821.75977
2021-12-1	27866.73047	28106.30078	27594.00977	27935.61914
2021-12-2	27716.19922	27938.55078	27644.96094	27753.36914
2021-12-3	27841.05078	28029.57031	27588.60938	28029.57031
2021-12-6	28069.96094	28081.03906	27693.91016	27927.36914
2021-12-7	28138.82031	28618.46094	27961.66016	28455.59961
2021-12-8	28792.89063	28897.43945	28621.4707	28860.61914
2021-12-9	28827.32031	28908.28906	28725.4707	28725.4707
2021-12-10	28542.5	28699.00977	28392.86914	28437.76953
2021-12-13	28705.25977	28793.32031	28593.44922	28640.49023
2021-12-14	28554.85938	28672.96094	28309.66992	28432.64063
2021-12-15	28358.4707	28525.83008	28358.4707	28459.7207
2021-12-16	28868.36914	29070.08008	28782.18945	29066.32031
2021-12-17	28854.59961	28904.93945	28503.08008	28545.67969
2021-12-20	28325.46094	28441.50977	27893.17969	27937.81055
2021-12-21	28309.59961	28533.74023	28226.42969	28517.58984
2021-12-22	28614.06055	28673.76953	28473.84961	28562.21094
2021-12-23	28703.00977	28798.36914	28640.15039	28798.36914
2021-12-24	28836.05078	28870.13086	28773.5	28782.58984
2021-12-27	28786.33008	28805.2793	28658.82031	28676.46094
2021-12-28	28953.32031	29121.00977	28879.67969	29069.16016
2021-12-29	28995.73047	29106.2793	28729.60938	28906.88086
2021-12-30	28794.24023	28904.41992	28579.49023	28791.71094
2022-1-4	29098.41016	29323.78906	28954.56055	29301.78906
2022-1-5	29288.80078	29388.16016	29204.44922	29332.16016
2022-1-6	29136.75	29158.94922	28487.86914	28487.86914
2022-1-7	28711.5293	28813.08984	28293.69922	28478.56055
2022-1-11	28380.90039	28473.4707	28089.49023	28222.48047
2022-1-12	28449.5293	28814.31055	28427.59961	28765.66016
2022-1-13	28658.2207	28660.44922	28444.96094	28489.13086
2022-1-14	28246.99023	28252.96094	27889.21094	28124.2793
2022-1-17	28332.7207	28449.99023	28274.17969	28333.51953
2022-1-18	28451.33984	28690.33984	28129.66016	28257.25
2022-1-19	27928.89063	27958.16992	27314.41016	27467.23047
2022-1-20	27401.42969	27882.5293	27217.58984	27772.92969
2022-1-21	27404.35938	27586.41992	27129.60938	27522.25977
2022-1-24	27258.44922	27627.59961	27203.33008	27588.36914
2022-1-25	27466.82031	27493.75	26890.93945	27131.33984
2022-1-26	27105.98047	27184.53906	26858.67969	27011.33008
2022-1-27	27139.88086	27193.58984	26044.51953	26170.30078
2022-1-28	26429.84961	26764.84961	26289.68945	26717.33984
2022-1-31	26690.59961	27134.57031	26541.65039	27001.98047
2022-2-1	27167.14063	27410.78906	27016.71094	27078.48047
2022-2-2	27302.99023	27564.61914	27289.16016	27533.59961
2022-2-3	27330.96094	27357.33008	27165.92969	27241.31055
2022-2-4	27095.90039	27455.98047	27075.99023	27439.99023
2022-2-7	27327.63086	27369.67969	27085.32031	27248.86914
2022-2-8	27318.30078	27461.33008	27280.25	27284.51953
2022-2-9	27488.65039	27633.09961	27405.88086	27579.86914
2022-2-10	27818.09961	27880.69922	27575.07031	27696.08008
2022-2-14	27305.91992	27325.5	26947.65039	27079.58984
2022-2-15	27183.56055	27205.19922	26724.91016	26865.18945
2022-2-16	27269.05078	27486.08984	27227.24023	27460.40039
2022-2-17	27431.41992	27438.74023	27080.91992	27232.86914
2022-2-18	26895.16016	27216.16016	26792.53906	27122.07031
2022-2-21	26771.58008	26998.4707	26549	26910.86914
2022-2-22	26515.44922	26550.14063	26243.73047	26449.60938
2022-2-24	26281.34961	26357.58008	25775.64063	25970.82031
2022-2-25	26213.19922	26481.59961	26160.18945	26476.5
2022-2-28	26457.51953	26644.56055	26262.63086	26526.82031
2022-3-1	26836.74023	27013.25977	26821.75	26844.7207
2022-3-2	26532.19922	26585.30078	26313.7207	26393.0293
2022-3-3	26628.86914	26704.84961	26496.7207	26577.26953
2022-3-4	26421.84961	26421.84961	25774.2793	25985.4707
2022-3-7	25634.08984	25640.41016	25006.25977	25221.41016
2022-3-8	24974.34961	25291.33008	24767.33008	24790.94922
2022-3-9	24876.49023	25084.08008	24681.74023	24717.5293
2022-3-10	25108.4707	25720.31055	25099.84961	25690.40039
2022-3-11	25495.0293	25503.65039	24966.5	25162.7793
2022-3-14	25338.64063	25631.00977	25299.64063	25307.84961
2022-3-15	25228.5293	25441.66992	25219.13086	25346.48047
2022-3-16	25574.90039	25824.93945	25470.46094	25762.00977
2022-3-17	26170.38086	26702.93945	26152.89063	26652.89063
2022-3-18	26649.5	26862.42969	26592.98047	26827.42969
2022-3-22	27091.32031	27284.4707	27076.33008	27224.10938
2022-3-23	27606.78906	28056.19922	27604.36914	28040.16016
2022-3-24	27693.76953	28110.39063	27624.61914	28110.39063
2022-3-25	28338.81055	28338.81055	27946.78906	28149.83984
2022-3-28	28084.08008	28084.08008	27812.66992	27943.89063
2022-3-29	28173.42969	28252.41992	28063.91992	28252.41992
2022-3-30	28250.80078	28281.44922	27736.26953	28027.25
2022-3-31	27809.9707	28101.67969	27763.96094	27821.42969
2022-4-1	27624.10938	27738.31055	27399.48047	27665.98047
2022-4-4	27685.65039	27754.24023	27578.81055	27736.4707
2022-4-5	27965.93945	27965.93945	27662.2793	27787.98047
2022-4-6	27533.88086	27549.66992	27214.60938	27350.30078
2022-4-7	27032.41992	27042.49023	26801.78906	26888.57031
2022-4-8	27097.05078	27185.23047	26764.35938	26985.80078
2022-4-11	26877.59961	27004.5	26720.46094	26821.51953
2022-4-12	26606.86914	26674.85938	26304.08008	26334.98047
2022-4-13	26436.06055	26885.86914	26429.4707	26843.49023
2022-4-14	26925.64063	27200.89063	26890.67969	27172
2022-4-15	26932.48047	27203.76953	26784.91992	27093.18945
2022-4-18	26831.44922	26851.80078	26571.38086	26799.71094
2022-4-19	27096.49023	27100.58984	26777.71094	26985.08984
2022-4-20	27210.78906	27389.83984	27066.17969	27217.84961
2022-4-21	27259.14063	27580.64063	27252.83008	27553.06055
2022-4-22	27197.80078	27205.83008	26904.38086	27105.25977
2022-4-25	26692.48047	26764.48047	26487.83984	26590.7793
2022-4-26	26743.21094	26808.99023	26592.99023	26700.10938
2022-4-27	26313.14063	26406.61914	26051.03906	26386.63086
2022-4-28	26430.2793	26876.94922	26348.35938	26847.90039
2022-5-2	26851.09961	26964.58984	26610.85938	26818.5293
2022-5-6	26784.28906	27072.58984	26543.28906	27003.56055
2022-5-9	26705.32031	26732.60938	26309.2207	26319.33984
2022-5-10	26149.06055	26246.63086	25773.83008	26167.09961
2022-5-11	26045.38086	26290.61914	26003.25977	26213.64063
2022-5-12	25945.03906	26028.35938	25688.10938	25748.7207
2022-5-13	25918.80078	26479.92969	25904.40039	26427.65039
2022-5-16	26753.36914	26836.96094	26438.60938	26547.05078
2022-5-17	26555.23047	26709.25977	26440.61914	26659.75
2022-5-18	26826.82031	27053.17969	26741.33984	26911.19922
2022-5-19	26435.32031	26458.84961	26150.08984	26402.83984
2022-5-20	26448.23047	26769.19922	26426.99023	26739.0293
2022-5-23	26991.41992	27047.4707	26832.65039	27001.51953
2022-5-24	27005.42969	27005.42969	26736.00977	26748.14063
2022-5-25	26711.5293	26795.89063	26578.0293	26677.80078
2022-5-26	26685.01953	26898.75	26597.9707	26604.83984
2022-5-27	26947.80078	26996.69922	26731.59961	26781.67969
2022-5-30	27092.82031	27401.24023	27057.19922	27369.42969
2022-5-31	27318.08984	27463.33008	27250.69922	27279.80078
2022-6-1	27295.63086	27482.31055	27295.41992	27457.89063
2022-6-2	27340.51953	27450.4707	27251.24023	27413.88086
2022-6-3	27660.61914	27776.33008	27614.85938	27761.57031
2022-6-6	27549.64063	27979.53906	27523.94922	27915.89063
2022-6-7	27984.78906	28094.73047	27863.38086	27943.94922
2022-6-8	28100.25977	28234.28906	28089.7793	28234.28906
2022-6-9	28189.34961	28389.75	28189.34961	28246.5293
2022-6-10	27996.34961	28044.44922	27795.16992	27824.28906
2022-6-13	27369.66016	27389.30078	26948.2207	26987.43945
2022-6-14	26555.75	26657.91992	26357.90039	26629.85938
2022-6-15	26625.67969	26638.75977	26321.67969	26326.16016
2022-6-16	26715.51953	26947.69922	26431.19922	26431.19922
2022-6-17	25988.19922	26072.34961	25720.80078	25963
2022-6-20	26156.61914	26156.61914	25520.23047	25771.2207
2022-6-21	26070.91992	26418.83984	25972.2793	26246.31055
2022-6-22	26441.7207	26462.83008	26149.16992	26149.55078
2022-6-23	26134.89063	26401.9707	26039.57031	26171.25
2022-6-24	26228.41992	26519.16016	26148.56055	26491.9707
2022-6-27	26741.80078	26938.42969	26665.43945	26871.26953
2022-6-28	26795.67969	27062.31055	26789.5	27049.4707
2022-6-29	26814.23047	26858.67969	26687.4707	26804.59961
2022-6-30	26753.2793	26753.2793	26324.31055	26393.03906
2022-7-1	26460.71094	26531.24023	25841.75	25935.61914
2022-7-4	26086.7793	26258.85938	25945.83008	26153.81055
2022-7-5	26386.23047	26532.50977	26294.83984	26423.4707
2022-7-6	26190.40039	26298.96094	26051.18945	26107.65039
2022-7-7	26280.93945	26533.65039	26136.99023	26490.5293
2022-7-8	26623.84961	26881.75	26510.5293	26517.18945
2022-7-11	26892.73047	27062.16992	26710.58984	26812.30078
2022-7-12	26701	26718.66992	26278.2793	26336.66016
2022-7-13	26403.78906	26543.07031	26389.09961	26478.76953
2022-7-14	26357.32031	26713.07031	26312.78906	26643.39063
2022-7-15	26736.08008	26857.76953	26571.38086	26788.4707
2022-7-19	27003.83008	27043.58008	26791.71094	26961.67969
2022-7-20	27295.94922	27692.84961	27295.94922	27680.25977
2022-7-21	27627.88086	27803	27549.56055	27803
2022-7-22	27773.14063	27952.25	27701.25	27914.66016
2022-7-25	27697.76953	27848.58984	27663.16016	27699.25
2022-7-26	27682.19922	27715.7793	27538.39063	27655.21094
2022-7-27	27575.16016	27772.9707	27525.08984	27715.75
2022-7-28	27909.15039	28015.67969	27651.99023	27815.48047
2022-7-29	27915.2207	28001.80078	27725.24023	27801.64063
2022-8-1	27813.82031	27993.34961	27751.58984	27993.34961
2022-8-2	27812.48047	27830.58008	27530.59961	27594.73047
2022-8-3	27673	27837.63086	27634.65039	27741.90039
2022-8-4	27930.93945	28005.58984	27870.05078	27932.19922
2022-8-5	27915.06055	28190.03906	27910.2207	28175.86914
2022-8-8	28050.08984	28279.11914	28047.08008	28249.24023
2022-8-9	28236.83984	28257.33984	27966.91016	27999.96094
2022-8-10	27955.10938	27964.96094	27729.46094	27819.33008
2022-8-12	28251.74023	28546.98047	28207.85938	28546.98047
2022-8-15	28623.7793	28897.07031	28623.7793	28871.7793
2022-8-16	28829.5293	28928.16016	28752.88086	28868.91016
2022-8-17	28952.65039	29222.76953	28944.71094	29222.76953
2022-8-18	28957.40039	28999.64063	28846.51953	28942.14063
2022-8-19	29095.71094	29150.80078	28913.05078	28930.33008
2022-8-22	28654.07031	28828.21094	28586.35938	28794.5
2022-8-23	28580.19922	28580.19922	28395.30078	28452.75
2022-8-24	28481.33984	28515.60938	28282.21094	28313.4707
2022-8-25	28415.10938	28534.71094	28357.0293	28479.00977
2022-8-26	28639.4707	28792.92969	28608.69922	28641.38086
2022-8-29	28161.06055	28179.08984	27788.11914	27878.96094
2022-8-30	28086.7207	28233.80078	27944.25	28195.58008
2022-8-31	27928.08984	28104.80078	27906.16992	28091.5293
2022-9-1	27797	27832.7793	27589.69922	27661.4707
2022-9-2	27755.59961	27772.36914	27570.74023	27650.83984
2022-9-5	27567.28906	27673.43945	27511.67969	27619.60938
2022-9-6	27650.15039	27813.7793	27557.99023	27626.50977
2022-9-7	27546.00977	27546.00977	27268.69922	27430.30078
2022-9-8	27732.67969	28083.78906	27718.30078	28065.2793
2022-9-9	28204.71094	28286.01953	28091.38086	28214.75
2022-9-12	28483.58984	28612.89063	28438.36914	28542.10938
2022-9-13	28556.21094	28659.75977	28530.35938	28614.63086
2022-9-14	28132.69922	28141.91992	27795.64063	27818.61914
2022-9-15	27873.96094	27946.19922	27801.43945	27875.91016
2022-9-16	27631.39063	27654.99023	27525.67969	27567.65039
2022-9-20	27788.67969	27907.44922	27627.85938	27688.41992
2022-9-21	27440.83984	27467.33984	27297.5	27313.13086
2022-9-22	27053.58008	27197.07031	26955.17969	27153.83008
2022-9-26	26779.43945	26779.43945	26424.59961	26431.55078
2022-9-27	26585.38086	26680.19922	26523.76953	26571.86914
2022-9-28	26422.85938	26516.32031	25938.35938	26173.98047
2022-9-29	26280.5	26458.66992	26221.7793	26422.05078
2022-9-30	26240	26273.65039	25805.58984	25937.21094
2022-10-3	25778.94922	26223.83984	25621.96094	26215.78906
2022-10-4	26653.49023	26994.43945	26633.51953	26992.21094
2022-10-5	27211.32031	27216.80078	27030.55078	27120.5293
2022-10-6	27137.98047	27399.18945	27137.98047	27311.30078
2022-10-7	26975.91992	27198.91016	26921.90039	27116.10938
2022-10-11	26757.11914	26759.61914	26369.56055	26401.25
2022-10-12	26353.2207	26495.75	26313.41016	26396.83008
2022-10-13	26398.28906	26408.31055	26237.41992	26237.41992
2022-10-14	26599.32031	27180.16016	26595.34961	27090.75977
2022-10-17	26785.01953	26814.91992	26649.13086	26775.78906
2022-10-18	27167.73047	27229.88086	26910.09961	27156.14063
2022-10-19	27225.16992	27371.38086	27192.78906	27257.38086
2022-10-20	26981.75	27092.55078	26872.44922	27006.96094
2022-10-21	26903.5	26985.38086	26869.38086	26890.58008
2022-10-24	27233	27308.9707	26974.90039	26974.90039
2022-10-25	27113.19922	27337.80078	27073.17969	27250.2793
2022-10-26	27410.64063	27578.05078	27404.90039	27431.83984
2022-10-27	27407.23047	27450.25977	27330.78906	27345.24023
2022-10-28	27097.38086	27265.46094	26981.08008	27105.19922
2022-10-31	27404.30078	27602.99023	27392.99023	27587.46094
2022-11-1	27614.64063	27682.9707	27526.17969	27678.91992
2022-11-2	27562.30078	27692.55078	27546.88086	27663.39063
2022-11-4	27371.89063	27389.30078	27032.01953	27199.74023
2022-11-7	27406.7793	27578.00977	27357.5293	27527.64063
2022-11-8	27718.83984	27943.26953	27704.64063	27872.10938
2022-11-9	27884.55078	27926.51953	27688.85938	27716.42969
2022-11-10	27459.08008	27485.38086	27370.61914	27446.09961
2022-11-11	27868.68945	28329.53906	27837.08984	28263.57031
2022-11-14	28277.64063	28305.03906	27963.4707	27963.4707
2022-11-15	27940.25977	28038.63086	27903.26953	27990.16992
2022-11-16	28020.49023	28069.25	27743.15039	28028.30078
2022-11-17	27952.21094	28029.61914	27910.00977	27930.57031
2022-11-18	28009.82031	28045.43945	27877.7793	27899.76953
2022-11-21	27982	28007.06055	27846.30078	27944.78906
2022-11-22	28059.50977	28203.34961	28038.16016	28115.74023
2022-11-24	28373.7207	28502.28906	28363.66016	28383.08984
2022-11-25	28398.76953	28399.88086	28263.59961	28283.0293
2022-11-28	28220.56055	28238.5	28046.32031	28162.83008
2022-11-29	27991.5	28055.91016	27899.98047	28027.83984
2022-11-30	27886.66992	27972.89063	27802.71094	27968.99023
2022-12-1	28273.13086	28423.46094	28226.08008	28226.08008
2022-12-2	27983.17969	27983.17969	27662.11914	27777.90039
2022-12-5	27752.99023	27854.10938	27700.85938	27820.40039
2022-12-6	27704.06055	27934.07031	27698.31055	27885.86914
2022-12-7	27670.28906	27786.25	27646.7793	27686.40039
2022-12-8	27622.30078	27643.64063	27415.66016	27574.42969
2022-12-9	27633.96094	27952.80078	27633.96094	27901.00977
2022-12-12	27741.09961	27865.7207	27734.66016	27842.33008
2022-12-13	28067.36914	28116.56055	27907.49023	27954.84961
2022-12-14	28005.0293	28195.68945	27993.7793	28156.21094
2022-12-15	27991.14063	28163.16992	27987.53906	28051.69922
2022-12-16	27706.69922	27713.03906	27488.83008	27527.11914
2022-12-19	27279.91992	27349.58008	27165.7793	27237.64063
2022-12-20	27257.34961	27339.49023	26416.91016	26568.0293
2022-12-21	26547.16992	26616.2793	26269.80078	26387.7207
2022-12-22	26552.42969	26585.2793	26399.31055	26507.86914
2022-12-23	26207.76953	26291.98047	26106.38086	26235.25
2022-12-26	26299.53906	26438.65039	26294.84961	26405.86914
2022-12-27	26570.7793	26620.49023	26447.86914	26447.86914
2022-12-28	26309.33984	26354.26953	26199.66992	26340.5
2022-12-29	26074.90039	26126.69922	25953.91992	26093.66992
2022-12-30	26288	26321.36914	26067.91992	26094.5
2023-1-4	25834.92969	25840.67969	25661.89063	25716.85938
2023-1-5	25825.5	25947.09961	25750.46094	25820.80078
2023-1-6	25740.08008	26034.06055	25719.60938	25973.84961
2023-1-10	26176.60938	26316.66016	26132.80078	26175.56055
2023-1-11	26362.21094	26479.99023	26332.05078	26446
2023-1-12	26524.93945	26547.60938	26381.92969	26449.82031
2023-1-13	26391.7793	26409.21094	26090.83984	26119.51953
2023-1-16	25836.66992	25938.03906	25748.09961	25822.32031
2023-1-17	25915.50977	26198.68945	25895.30078	26138.67969
2023-1-18	26251.33984	26816.67969	26211.83984	26791.11914
2023-1-19	26541.08008	26592.86914	26368.9707	26405.23047
2023-1-20	26346.68945	26553.5293	26320.96094	26553.5293
2023-1-23	26880.21094	26938.2793	26788.75977	26906.03906
2023-1-24	27150.42969	27381	27150.42969	27299.18945
2023-1-25	27175.88086	27473.90039	27175.88086	27395.00977
2023-1-26	27444.64063	27502.15039	27284.08008	27362.75
2023-1-27	27428.41016	27452.66992	27326.91016	27382.56055
2023-1-30	27384.76953	27486.41992	27337.25	27433.40039
2023-1-31	27458.56055	27494.16992	27302.2207	27327.10938
2023-2-1	27483.41016	27547.66992	27322.78906	27346.88086
2023-2-2	27453.66992	27472.43945	27338.42969	27402.05078
2023-2-3	27455.0293	27612.57031	27445.68945	27509.46094
2023-2-6	27764.66016	27821.2207	27656.4707	27693.65039
2023-2-7	27744.90039	27814.96094	27662.10938	27685.4707
2023-2-8	27690.74023	27719.44922	27458.5293	27606.46094
2023-2-9	27453.40039	27635.38086	27424.68945	27584.34961
2023-2-10	27711.25	27814.01953	27609.33008	27670.98047
2023-2-13	27550.34961	27570.32031	27266.93945	27427.32031
2023-2-14	27705.36914	27721.82031	27553.17969	27602.76953
2023-2-15	27686.00977	27720.26953	27444.13086	27501.85938
2023-2-16	27654.7207	27727.66016	27597.11914	27696.43945
2023-2-17	27484.59961	27608.58984	27466.60938	27513.13086
2023-2-20	27497.13086	27531.93945	27426.48047	27531.93945
2023-2-21	27486.08984	27538.28906	27359.11914	27473.09961
2023-2-22	27265.99023	27300.5293	27046.08008	27104.32031
2023-2-24	27144.7207	27465.90039	27128.32031	27453.48047
2023-2-27	27322.73047	27456.2207	27292.74023	27423.96094
2023-2-28	27515.33984	27585.16992	27400.35938	27445.56055
2023-3-1	27363.57031	27530.75977	27305.36914	27516.5293
2023-3-2	27564.82031	27617.80078	27408.53906	27498.86914
2023-3-3	27683.25977	27961.21094	27655.33984	27927.4707
2023-3-6	28182.31055	28288.61914	28153.82031	28237.7793
2023-3-7	28202.58984	28398.26953	28202.58984	28309.16016
2023-3-8	28237.21094	28469.41016	28232.67969	28444.18945
2023-3-9	28648.10938	28734.78906	28558.88086	28623.15039
2023-3-10	28385.28906	28424.24023	28118.74023	28143.9707
2023-3-13	27886.21094	27906.9707	27631.5293	27832.96094
2023-3-14	27455.94922	27455.94922	27104.75	27222.03906
2023-3-15	27421.66016	27424.93945	27105.99023	27229.48047
2023-3-16	26796.66992	27057.53906	26632.91992	27010.60938
2023-3-17	27232.23047	27356.15039	27071.71094	27333.78906
2023-3-20	27253.73047	27367.17969	26945.66992	26945.66992
2023-3-22	27298.15039	27520.9707	27267.25977	27466.60938
2023-3-23	27232.9707	27461.9707	27175.63086	27419.60938
2023-3-24	27368.61914	27397.28906	27257.43945	27385.25
2023-3-27	27482.39063	27543.48047	27359.7207	27476.86914
2023-3-28	27573.82031	27603.44922	27432.75977	27518.25
2023-3-29	27549.36914	27897.7207	27505.48047	27883.7793
2023-3-30	27827.89063	27876.38086	27630.55078	27782.92969
2023-3-31	28009.2207	28124.61914	27986.61914	28041.48047
2023-4-3	28203.34961	28258.91016	28120.71094	28188.15039
2023-4-4	28213.92969	28287.41992	28139.11914	28287.41992
2023-4-5	28111.03906	28133.57031	27788.76953	27813.25977
2023-4-6	27589.14063	27609.85938	27427.66016	27472.63086
2023-4-7	27554.36914	27591.15039	27456.25	27518.31055
2023-4-10	27658.51953	27737.49023	27597.17969	27633.66016
2023-4-11	27895.90039	28068.39063	27854.82031	27923.36914
2023-4-12	27985.92969	28121.46094	27983.9707	28082.69922
2023-4-13	27952.58008	28163.86914	27952.00977	28156.9707
2023-4-14	28321.53906	28515.50977	28282.82031	28493.4707
2023-4-17	28537.99023	28599.75	28414.98047	28514.7793
2023-4-18	28567.53906	28698.2207	28520.75977	28658.83008
2023-4-19	28619.83984	28677.2207	28531.53906	28606.75977
2023-4-20	28472	28694.25	28442.44922	28657.57031
2023-4-21	28590.55078	28778.36914	28527.80078	28564.36914
2023-4-24	28631.7793	28680.65039	28567.24023	28593.51953
2023-4-25	28697.73047	28806.68945	28609.76953	28620.07031
2023-4-26	28478.51953	28551.60938	28319.76953	28416.4707
2023-4-27	28340.58984	28459.73047	28241.66992	28457.67969
2023-4-28	28705.91016	28879.24023	28499.50977	28856.43945
2023-5-1	29058.05078	29145.89063	29016.83008	29123.17969
2023-5-2	29278.80078	29278.80078	29083.13086	29157.94922
2023-5-8	29095.46094	29144.11914	28931.81055	28949.88086
2023-5-9	29020.63086	29262.35938	29020.63086	29242.82031
2023-5-10	29189.41016	29195.16016	29070.10938	29122.17969
2023-5-11	29110.78906	29165.58984	29028.71094	29126.7207
2023-5-12	29199.30078	29426.06055	29141.51953	29388.30078
2023-5-15	29547.03906	29629.4707	29475.9707	29626.33984
2023-5-16	29838.00977	29916.56055	29779.07031	29842.99023
2023-5-17	29912.43945	30115.32031	29912.43945	30093.58984
2023-5-18	30432.53906	30667.13086	30381.90039	30573.92969
2023-5-19	30847.35938	30924.57031	30679.16016	30808.34961
2023-5-22	30735.71094	31086.82031	30689.26953	31086.82031
2023-5-23	31245.7207	31352.5293	30828.73047	30957.76953
2023-5-24	30728.68945	30856.91992	30566.83008	30682.67969
2023-5-25	30599.26953	30889.98047	30558.14063	30801.13086
2023-5-26	30909.60938	31101.59961	30864.49023	30916.31055
2023-5-29	31388.00977	31560.42969	31164	31233.53906
2023-5-30	31196.24023	31374.83008	31064.18945	31328.16016
2023-5-31	31057.08984	31142.7793	30785.98047	30887.88086
2023-6-1	30886.00977	31185.05078	30853.43945	31148.00977
2023-6-2	31300.7207	31555.53906	31257.00977	31524.2207
2023-6-5	31864.11914	32217.42969	31798.7207	32217.42969
2023-6-6	31988.36914	32534.4707	31933.86914	32506.7793
2023-6-7	32618.7793	32708.5293	31913.74023	31913.74023
2023-6-8	31877.78906	32035.94922	31420.44922	31641.26953
2023-6-9	31927.38086	32304.03906	31898.75	32265.16992
2023-6-12	32412.11914	32517.67969	32280.53906	32434
2023-6-13	32668.94922	33127.35938	32638.21094	33018.64844
2023-6-14	33331.46875	33665.51953	33203.94922	33502.42188
2023-6-15	33493.69141	33767.12891	33386.01172	33485.48828
2023-6-16	33399.14844	33772.76172	33186.92969	33706.07813
2023-6-19	33768.69141	33772.89063	33231.55859	33370.42188
2023-6-20	33269.57031	33474.73828	33089.01953	33388.91016
2023-6-21	33200.62891	33657.87109	33154.67969	33575.14063
2023-6-22	33438.01172	33641.46094	33232.19141	33264.87891
2023-6-23	33458.35156	33533.46875	32575.56055	32781.53906
2023-6-26	32647.08008	32884.73047	32392.7207	32698.81055
2023-6-27	32629.96094	32689.09961	32306.99023	32538.33008
2023-6-28	32807.83984	33193.98828	32642.86914	33193.98828
2023-6-29	33306.83984	33527.98047	33185.19922	33234.14063
2023-6-30	33068.35938	33232.89063	32918.76953	33189.03906
2023-7-3	33517.60156	33762.80859	33510.55078	33753.32813
2023-7-4	33512.26172	33576.44922	33338.78125	33422.51953
2023-7-5	33165.05859	33389.21875	33041.14063	33338.69922
2023-7-6	33058.39844	33079.44922	32637.7207	32773.01953
2023-7-7	32450.64063	32730.25	32327.90039	32388.41992
2023-7-10	32393.46094	32558.98047	32065.63086	32189.73047
2023-7-11	32434.66992	32468.69922	32084.41992	32203.57031
2023-7-12	32280.05078	32312.0293	31791.71094	31943.92969
2023-7-13	32106.05078	32484.40039	31952.98047	32419.33008
2023-7-14	32587.90039	32780.62891	32225.36914	32391.25977
2023-7-18	32457.17969	32714.58984	32338.30078	32493.89063
2023-7-19	32812.35938	32896.03125	32671.0293	32896.03125
2023-7-20	32803.35156	32861.01953	32462.85938	32490.51953
2023-7-21	32336.85938	32462.43945	32080.94922	32304.25
2023-7-24	32648.14063	32793.76953	32554.46094	32700.93945
2023-7-25	32705.39063	32715.56055	32509.93945	32682.50977
2023-7-26	32704.96094	32724.25	32488.51953	32668.33984
2023-7-27	32523.68945	32938.58984	32503.68945	32891.16016
2023-7-28	32444.41992	32846.96875	32037.55078	32759.23047
2023-7-31	33128.82813	33402.07813	33025.92969	33172.21875
2023-8-1	33292.30859	33488.76953	33203.87891	33476.57813
2023-8-2	33123.12109	33158.57813	32628.28906	32707.68945
2023-8-3	32375.84961	32467.06055	32142.25	32159.2793
2023-8-4	32019.06055	32294.69922	31934.34961	32192.75
2023-8-7	31921.2793	32306.86914	31830.23047	32254.56055
2023-8-8	32430.60938	32539.88086	32238.58984	32377.28906
2023-8-9	32346.32031	32407.84961	32175.64063	32204.33008
2023-8-10	32015.96094	32504.84961	32015.96094	32473.65039
2023-8-14	32456.7207	32613.99023	32031.53906	32059.91016
2023-8-15	32372.5293	32403.92969	32217.51953	32238.89063
2023-8-16	31965.58008	31997.2793	31766.82031	31766.82031
2023-8-17	31621.98047	31704.08008	31309.67969	31626
2023-8-18	31321.25977	31644.89063	31275.25	31450.75977
2023-8-21	31552.84961	31758.69922	31409.85938	31565.64063
2023-8-22	31792.59961	31906.09961	31693.75977	31856.71094
2023-8-23	31717.91016	32039.59961	31717.91016	32010.25977
2023-8-24	32130.51953	32297.91016	32063.14063	32287.21094
2023-8-25	31840.91016	31885.5293	31572.06055	31624.2793
2023-8-28	31915.67969	32205.48047	31881.92969	32169.99023
2023-8-29	32280.57031	32389.11914	32186.57031	32226.9707
2023-8-30	32432.94922	32557.44922	32300.56055	32333.46094
2023-8-31	32361.01953	32692.75977	32359.15039	32619.33984
2023-9-1	32521.15039	32845.46094	32499.43945	32710.61914
2023-9-4	32797.32031	32939.17969	32714.93945	32939.17969
2023-9-5	32941.41016	33036.76172	32784.32031	33036.76172
2023-9-6	33115.05859	33282.14844	33088.21875	33241.01953
2023-9-7	33118.55078	33322.44922	32986.35156	32991.07813
2023-9-8	32916.25	32920.42969	32512.80078	32606.83984
2023-9-11	32690.53906	32746.14063	32391.68945	32467.75977
2023-9-12	32629.16016	32799.69141	32486.48047	32776.37109
2023-9-13	32742.28906	32872.44141	32616.65039	32706.51953
2023-9-14	32925.53906	33244.44922	32851.23828	33168.10156
2023-9-15	33428.44141	33634.30859	33391.46094	33533.08984
2023-9-19	33296.23047	33337.23047	33128.85938	33242.58984
2023-9-20	33261.35156	33267.14063	32988.64844	33023.78125
2023-9-21	32865.55859	32939.89063	32550.65039	32571.0293
2023-9-22	32189.32031	32535.66992	32154.5293	32402.41016
2023-9-25	32517.25977	32722.2207	32388.2793	32678.61914
2023-9-26	32640.05078	32643.41016	32315.05078	32315.05078
2023-9-27	32023.36914	32371.90039	31960.32031	32371.90039
2023-9-28	32119.36914	32164.44922	31674.41992	31872.51953
2023-9-29	32018.64063	32027.46094	31717.74023	31857.61914
2023-10-2	32101.9707	32401.58008	31759.88086	31759.88086
2023-10-3	31607.9707	31607.9707	31157.40039	31237.93945
2023-10-4	30765.0293	30830.84961	30487.66992	30526.88086
2023-10-5	30733.65039	31083.90039	30565.32031	31075.35938
2023-10-6	31003.94922	31160.44922	30928.16016	30994.66992
2023-10-10	31314.66992	31818.25977	31314.66992	31746.5293
2023-10-11	31847.09961	32037.07031	31804.08984	31936.50977
2023-10-12	32120.93945	32494.66016	32120.93945	32494.66016
2023-10-13	32328.39063	32533.08008	32249.0293	32315.99023
2023-10-16	31983.03906	31999.78906	31564.31055	31659.0293
2023-10-17	32063.78906	32260.76953	31901.39063	32040.28906
2023-10-18	32033.81055	32101.4707	31866.94922	32042.25
2023-10-19	31579.53906	31669.41992	31399.16992	31430.61914
2023-10-20	31164.89063	31428.9707	31093.90039	31259.35938
2023-10-23	31151.98047	31177.41016	30974.25977	30999.55078
2023-10-24	31157.00977	31210.25977	30551.66992	31062.34961
2023-10-25	31302.50977	31466.91992	31195.58008	31269.91992
2023-10-26	30902.91992	30943.33008	30567.60938	30601.7793
2023-10-27	30713.78906	31081.48047	30687.33008	30991.68945
2023-10-30	30663.48047	30762.5	30538.28906	30696.96094
2023-10-31	30694.96094	30973.66016	30552.65039	30858.84961
2023-11-1	31311.2207	31601.65039	31301.50977	31601.65039
2023-11-2	31987.01953	32087.13086	31878.35938	31949.89063
2023-11-6	32450.82031	32766.53906	32395.5	32708.48047
2023-11-7	32551.76953	32591.10938	32250.92969	32271.82031
2023-11-8	32457.23047	32512.16992	32049.33984	32166.48047
2023-11-9	32316.39063	32723.71094	32193.19922	32646.46094
2023-11-10	32491.24023	32598.92969	32248.24023	32568.10938
2023-11-13	32818.14844	32913.30859	32499.2793	32585.10938
2023-11-14	32760.50977	32836.26953	32667.40039	32695.92969
2023-11-15	33112.30859	33556.51953	33096.92969	33519.69922
2023-11-16	33399.58984	33614.12891	33233.83984	33424.41016
2023-11-17	33344.85156	33599.62891	33263.67188	33585.19922
2023-11-20	33559.62109	33853.46094	33352.69141	33388.03125
2023-11-21	33453.14844	33460.32031	33254.73047	33354.14063
2023-11-22	33182.98828	33593.5	33182.98828	33451.82813
2023-11-24	33752.05078	33817.85938	33622.57031	33625.53125
2023-11-27	33710.03125	33811.41016	33397.03906	33447.67188
2023-11-28	33520.39063	33545.85156	33298.03906	33408.39063
2023-11-29	33244.42969	33516.23047	33179.07031	33321.21875
2023-11-30	33260.14063	33486.89063	33161.07031	33486.89063
2023-12-1	33537.44141	33551.57031	33397.42188	33431.51172
2023-12-4	33318.07031	33324.37891	33023.03906	33231.26953
2023-12-5	33022.37891	33089.82031	32726.67969	32775.82031
2023-12-6	32928.92188	33452.12891	32914.08984	33445.89844
2023-12-7	33165.71875	33195.87109	32814.69141	32858.30859
2023-12-8	32600.4707	32604.34961	32205.38086	32307.85938
2023-12-11	32665.08984	32933.07813	32650.09961	32791.80078
2023-12-12	33107.64844	33172.12891	32800.23828	32843.69922
2023-12-13	32973.46875	33104.46875	32864.37891	32926.35156
2023-12-14	33032.30078	33120.55078	32515.03906	32686.25
2023-12-15	32760.56055	33122.32813	32732.66016	32970.55078
2023-12-18	32769.23047	32790.57813	32541.23047	32758.98047
2023-12-19	32774.21094	33219.39063	32654.42969	33219.39063
2023-12-20	33467.32031	33824.05859	33467.32031	33675.94141
2023-12-21	33276.80859	33337.83984	33097.78906	33140.46875
2023-12-22	33257.94922	33375.19141	33151.69922	33169.05078
2023-12-25	33414.51172	33414.51172	33221.57031	33254.03125
2023-12-26	33295.67969	33312.26172	33181.35938	33305.85156
2023-12-27	33532.96875	33755.75	33521.51953	33681.23828
2023-12-28	33477.46875	33571.73047	33411.23828	33539.62109
2023-12-29	33458.64063	33652.71094	33305.17188	33464.17188
2024-1-4	33193.05078	33299.39063	32693.17969	33288.28906
2024-1-5	33397.51953	33568.03906	33257.42969	33377.42188
2024-1-9	33704.82813	33990.28125	33600.32031	33763.17969
2024-1-10	33896.32813	34539.01953	33885.73828	34441.71875
2024-1-11	34871.32813	35157.55859	34849.57031	35049.85938
2024-1-12	35601.64844	35839.64844	35362.23828	35577.10938
2024-1-15	35634.12109	36008.23047	35544.32031	35901.78906
2024-1-16	35909.19922	35955.67969	35587.53125	35619.17969
2024-1-17	35850.17969	36239.21875	35476.51953	35477.75
2024-1-18	35371.25	35728.08984	35371.25	35466.17188
2024-1-19	35913.71875	36076.23047	35790.07031	35963.26953
2024-1-22	36294.10156	36571.80078	36225.91016	36546.94922
2024-1-23	36605.30078	36984.51172	36436.07031	36517.57031
2024-1-24	36415.66016	36471.39063	36104.89063	36226.48047
2024-1-25	36213.14063	36312.35938	35912.53906	36236.46875
2024-1-26	36003	36060.39844	35687.57813	35751.07031
2024-1-29	35814.28906	36186.87109	35813.76953	36026.94141
2024-1-30	36196.64063	36249.03125	36039.30859	36065.85938
