# Supplementary material for: Deep context-attentive transformer transfer learning for financial forecasting
Source: PeerJ Comput Sci. 2025 Jun 30;11:e2983. doi: 10.7717/peerj-cs.2983 (PMC12453852; doi:10.7717/peerj-cs.2983)
Supplement: Supplemental Information 17 — Financial time-series data, including date, open, high, low, and closing (OT) prices, structured for time-series forecasting. [file peerj-cs-11-2983-s017.zip › sensex(bse)2024.csv]

date	Open	High	Low	OT
2021-2-1	46617.94922	48764.39844	46433.64844	48600.60938
2021-2-2	49193.26172	50154.48047	49193.26172	49797.71875
2021-2-3	50231.05859	50526.39063	49515.87891	50255.75
2021-2-4	50212.25	50687.51172	49926.44922	50614.28906
2021-2-5	51031.39063	51073.26953	50565.28906	50731.62891
2021-2-8	51146.67188	51523.37891	51146.67188	51348.76953
2021-2-9	51484.23047	51835.85938	51193.92969	51329.07813
2021-2-10	51355.89063	51512.85938	50846.21875	51309.39063
2021-2-11	51165.83984	51592.44922	51157.30859	51531.51953
2021-2-12	51614.76953	51804.57813	51260.62109	51544.30078
2021-2-15	51907.75	52235.96875	51886.46094	52154.12891
2021-2-16	52400.03125	52516.76172	51863.60938	52104.17188
2021-2-17	51996.94141	52078.14844	51586.33984	51703.82813
2021-2-18	51903.96094	51903.96094	51186.67969	51324.69141
2021-2-19	51238.01953	51432.98828	50624.32813	50889.76172
2021-2-22	50910.51172	50986.03125	49617.37109	49744.32031
2021-2-23	49994.85156	50327.30859	49659.85156	49751.41016
2021-2-24	49763.94141	50881.17188	49648.78125	50781.69141
2021-2-25	51207.60938	51386.12109	50991.76172	51039.30859
2021-2-26	50256.71094	50400.30859	48890.48047	49099.98828
2021-3-1	49747.71094	50058.42188	49440.46094	49849.83984
2021-3-2	50258.08984	50439.82031	49807.12109	50296.89063
2021-3-3	50738.21094	51539.89063	50512.83984	51444.64844
2021-3-4	50812.14063	51256.55078	50539.92188	50846.07813
2021-3-5	50517.35938	50886.19141	50160.53906	50405.32031
2021-3-8	50654.01953	50985.76953	50318.26172	50441.07031
2021-3-9	50714.16016	51111.94141	50396.10156	51025.48047
2021-3-10	51404.67969	51430.42969	51048.92969	51279.51172
2021-3-12	51660.98047	51821.83984	50538.42969	50792.07813
2021-3-15	50773.46875	50834.78125	49799.07031	50395.07813
2021-3-16	50608.42188	50857.98047	50289.44141	50363.96094
2021-3-17	50436.01953	50561.12109	49718.64844	49801.62109
2021-3-18	50161.25	50296.35156	48962.35938	49216.51953
2021-3-19	48881.19141	50003.57813	48586.92969	49858.23828
2021-3-22	49878.76953	49878.76953	49281.01953	49771.28906
2021-3-23	49876.21094	50264.64844	49661.92188	50051.44141
2021-3-24	49786.46875	49854.57813	49120.33984	49180.30859
2021-3-25	49201.98047	49247.94922	48236.35156	48440.12109
2021-3-26	48969.25	49234.66016	48699.91016	49008.5
2021-3-30	49331.67969	50268.44922	49331.67969	50136.57813
2021-3-31	50049.12109	50050.32031	49442.5	49509.14844
2021-4-1	49868.53125	50092.48047	49478.53125	50029.82813
2021-4-5	50020.91016	50028.67188	48580.80078	49159.32031
2021-4-6	49441.12891	49582.26172	48936.35156	49201.39063
2021-4-7	49277.08984	49900.12891	49093.89844	49661.76172
2021-4-8	49885.26172	50118.07813	49581.60938	49746.21094
2021-4-9	49743.39063	49906.91016	49461.01172	49591.32031
2021-4-12	48956.64844	48956.64844	47693.44141	47883.37891
2021-4-13	47991.53125	48627.42969	47775.32031	48544.05859
2021-4-15	48512.76953	48887.85156	48010.55078	48803.67969
2021-4-16	48935.73828	49089.55078	48694.48828	48832.03125
2021-4-19	47940.80859	48020.78906	47362.71094	47949.42188
2021-4-20	48473.03906	48478.33984	47438.5	47705.80078
2021-4-22	47501.71094	48143.16016	47204.5	48080.67188
2021-4-23	47863.80859	48265.39063	47669.55078	47878.44922
2021-4-26	48197.37109	48667.98047	48152.23828	48386.51172
2021-4-27	48424.07813	49009.26172	48399.53125	48944.14063
2021-4-28	49066.64063	49801.48047	49066.64063	49733.83984
2021-4-29	50093.85938	50375.76953	49535.98047	49765.94141
2021-4-30	49360.89063	49569.42188	48698.07813	48782.35938
2021-5-3	48356.01172	48863.23047	48028.07031	48718.51953
2021-5-4	48881.62891	48996.53125	48149.44922	48253.51172
2021-5-5	48569.12109	48742.71875	48254.32031	48677.55078
2021-5-6	48877.78125	49011.30859	48614.10938	48949.76172
2021-5-10	49496.05078	49617.46875	49412.05078	49502.41016
2021-5-11	49066.44922	49304.46875	48988.17969	49161.80859
2021-5-12	49171.28125	49171.28125	48550.71875	48690.80078
2021-5-14	48898.92969	48898.92969	48473.42969	48732.55078
2021-5-17	48990.69922	49628.42188	48923.12891	49580.73047
2021-5-18	49986.67969	50313.25	49959.19922	50193.32813
2021-5-19	50088.80859	50279.01172	49831.39844	49902.64063
2021-5-20	49971.51953	50099.17188	49496.78125	49564.85938
2021-5-21	49833.98047	50591.12109	49832.71875	50540.48047
2021-5-24	50727.28125	50857.58984	50465.89844	50651.89844
2021-5-25	50922.32031	50961.35156	50474.33984	50637.53125
2021-5-26	50899.57813	51072.60938	50620.44922	51017.51953
2021-5-27	51128.80078	51282.89844	50891.66016	51115.21875
2021-5-28	51381.26953	51529.32031	51258.69141	51422.87891
2021-5-31	51476.21875	52013.21875	51179.94141	51937.44141
2021-6-1	52067.51172	52228.64844	51808.87891	51934.87891
2021-6-2	51749.10156	51913.92188	51450.57813	51849.48047
2021-6-3	52121.57813	52273.23047	51942.19922	52232.42969
2021-6-4	52367.51953	52389.01953	51952.69922	52100.05078
2021-6-7	52231.37891	52378.69141	52054.76172	52328.51172
2021-6-8	52428.71875	52432.42969	52135.03906	52275.57031
2021-6-9	52401.41016	52446.92188	51717.07031	51941.64063
2021-6-10	52143.89844	52346.35156	51957.92188	52300.46875
2021-6-11	52477.19141	52641.53125	52388.94922	52474.76172
2021-6-14	52492.33984	52590.92188	51936.30859	52551.53125
2021-6-15	52751.82813	52869.51172	52671.28906	52773.05078
2021-6-16	52782.21094	52816.30859	52425.57031	52501.98047
2021-6-17	52122.25	52523.87891	52040.51172	52323.32813
2021-6-18	52568.07031	52586.41016	51601.10938	52344.44922
2021-6-21	51887.55078	52629.17969	51740.19141	52574.46094
2021-6-22	52885.03906	53057.10938	52520.55078	52588.71094
2021-6-23	52912.35156	52912.35156	52264.12109	52306.07813
2021-6-24	52514.57031	52830.67969	52385.05078	52699
2021-6-25	52877.16016	52973.07031	52614.48828	52925.03906
2021-6-28	53126.73047	53126.73047	52673.5	52735.58984
2021-6-29	52795.76172	52816.42188	52477.76953	52549.66016
2021-6-30	52651.08984	52875.92188	52448.64063	52482.71094
2021-7-1	52638.5	52638.5	52281.01172	52318.60156
2021-7-2	52434.55078	52527.89844	52177.67969	52484.67188
2021-7-5	52682.89063	52919.17188	52604.35156	52880
2021-7-6	52874.85156	53129.37109	52804.17969	52861.17969
2021-7-7	52919.71094	53105.41016	52751.76172	53054.76172
2021-7-8	53065.69141	53103.03125	52428.83984	52568.94141
2021-7-9	52508.23828	52555.73047	52228.01172	52386.19141
2021-7-12	52634.32813	52700.51172	52208.96094	52372.69141
2021-7-13	52694.89063	52806.85938	52545.67969	52769.73047
2021-7-14	52801.44141	52978.57813	52611.96875	52904.05078
2021-7-15	52968.89063	53266.12109	52948.42969	53158.85156
2021-7-16	53244.39844	53290.80859	52997.08984	53140.05859
2021-7-19	52606.98828	52821.17188	52405.89063	52553.39844
2021-7-20	52432.87891	52465.03125	52013.51172	52198.51172
2021-7-22	52494.55859	52867.26172	52471.23047	52837.21094
2021-7-23	52967.87109	53114.69922	52653.76953	52975.80078
2021-7-26	52985.26172	53103.42188	52783.62891	52852.26953
2021-7-27	52995.71875	53024.69922	52433.17969	52578.76172
2021-7-28	52673.69141	52673.69141	51802.73047	52443.71094
2021-7-29	52693.53125	52777.17969	52561.39063	52653.07031
2021-7-30	52792.35938	52910.23047	52533.91016	52586.83984
2021-8-2	52901.28125	52986.76953	52804.07813	52950.62891
2021-8-3	53125.96875	53887.98047	53088.35156	53823.35938
2021-8-4	54071.21875	54465.91016	54034.30859	54369.76953
2021-8-5	54576.64063	54717.23828	54230.89063	54492.83984
2021-8-6	54492.17188	54633.57813	54210.32813	54277.71875
2021-8-9	54385.71094	54584.73047	54124.26953	54402.85156
2021-8-10	54461.30859	54779.66016	54308.76953	54554.66016
2021-8-11	54730.64844	54758.73828	54167.19922	54525.92969
2021-8-12	54641.21875	54874.10156	54536.64844	54843.98047
2021-8-13	54911.94922	55487.78906	54905.48828	55437.28906
2021-8-16	55479.73828	55680.75	55281.01953	55582.57813
2021-8-17	55565.64063	55854.87891	55386.48828	55792.26953
2021-8-18	56073.30859	56118.57031	55514.89063	55629.48828
2021-8-20	55159.12891	55543.16016	55013.98047	55329.32031
2021-8-23	55695.83984	55781.17188	55240.28906	55555.78906
2021-8-24	55647.10938	56023.21875	55536.83984	55958.98047
2021-8-25	56067.05859	56198.12891	55899.96094	55944.21094
2021-8-26	55988.41016	56112.39063	55854.07031	55949.10156
2021-8-27	55862.92969	56188.23047	55675.87109	56124.71875
2021-8-30	56329.25	56958.26953	56309.85938	56889.76172
2021-8-31	56995.14844	57625.26172	56859.10156	57552.39063
2021-9-1	57763.53125	57918.71094	57263.89844	57338.21094
2021-9-2	57423.64844	57892.37109	57287.78906	57852.53906
2021-9-3	57983.44922	58194.78906	57764.07031	58129.94922
2021-9-6	58411.62109	58515.85156	58200.28906	58296.91016
2021-9-7	58418.69141	58553.07031	58005.07031	58279.48047
2021-9-8	58350.55859	58372.94141	57924.48047	58250.26172
2021-9-9	58172.98047	58334.58984	58084.98828	58305.07031
2021-9-13	58262.10938	58314.64063	57944.62891	58177.76172
2021-9-14	58482.62109	58482.62109	58214.28906	58247.08984
2021-9-15	58354.10938	58777.05859	58272.82031	58723.19922
2021-9-16	58881.03906	59204.28906	58700.5	59141.16016
2021-9-17	59409.98047	59737.32031	58871.73047	59015.89063
2021-9-20	58634.69141	59202.55859	58389.69141	58490.92969
2021-9-21	58630.05859	59084.51172	58232.53906	59005.26953
2021-9-22	59166.14844	59178.44141	58878.37891	58927.32813
2021-9-23	59358.17969	59957.25	59243.14844	59885.35938
2021-9-24	60158.76172	60333	59946.55078	60048.46875
2021-9-27	60303.78906	60412.32031	59887.19141	60077.87891
2021-9-28	60285.89063	60288.44141	59045.53125	59667.60156
2021-9-29	59296.53906	59678.66016	59111.41016	59413.26953
2021-9-30	59549.57031	59557.23828	59019.28125	59126.35938
2021-10-1	58889.76953	58890.07813	58551.14063	58765.57813
2021-10-4	59143	59548.82031	58952.10938	59299.32031
2021-10-5	59320.14063	59778.87109	59127.03906	59744.87891
2021-10-6	59942	59963.57031	59079.85938	59189.73047
2021-10-7	59632.80859	59914.91016	59597.05859	59677.82813
2021-10-8	59960.39063	60212.30078	59830.92969	60059.05859
2021-10-11	60099.67969	60476.12891	59811.42188	60135.78125
2021-10-12	60045.75	60331.73828	59885.39063	60284.30859
2021-10-13	60619.91016	60836.62891	60452.28906	60737.05078
2021-10-14	61088.82031	61353.25	60978.03906	61305.94922
2021-10-18	61817.32031	61963.07031	61624.64844	61765.58984
2021-10-19	62156.48047	62245.42969	61594.28906	61716.05078
2021-10-20	61800.07031	61880.35938	61109.28906	61259.96094
2021-10-21	61557.94141	61621.19922	60485.64844	60923.5
2021-10-22	61044.53906	61420.12891	60551.14844	60821.62109
2021-10-25	61398.75	61404.98828	60449.67969	60967.05078
2021-10-26	60997.89844	61497.71094	60791.28906	61350.26172
2021-10-27	61499.69922	61576.85156	60989.39063	61143.32813
2021-10-28	61081	61081	59777.57813	59984.69922
2021-10-29	59857.32813	60132.80859	59089.37109	59306.92969
2021-11-1	59577.48047	60220.21094	59355.12109	60138.46094
2021-11-2	60360.60938	60421.14063	59881.75	60029.05859
2021-11-3	60275.21094	60361.82031	59552.48828	59771.92188
2021-11-4	60207.96875	60207.96875	60011.46094	60067.62109
2021-11-8	60385.76172	60609.16016	59779.19141	60545.60938
2021-11-9	60609.71875	60670.46875	60213.64063	60433.44922
2021-11-10	60295.26172	60506.5	59967.44922	60352.82031
2021-11-11	60291.69922	60293.25	59656.26172	59919.69141
2021-11-12	60248.03906	60750.71875	59997.96094	60686.69141
2021-11-15	60837.39844	61036.55859	60597.35938	60718.71094
2021-11-16	60755.37891	60802.78906	60199.55859	60322.37109
2021-11-17	60179.92969	60426.60938	59944.76953	60008.32813
2021-11-18	59968.75	60177.51953	59376.5	59636.01172
2021-11-22	59710.48047	59778.37109	58011.92188	58465.89063
2021-11-23	57983.94922	58834.94922	57718.33984	58664.32813
2021-11-24	58839.32031	58968.12109	58143.44141	58340.98828
2021-11-25	58363.92969	58901.57813	58143.85938	58795.08984
2021-11-26	58254.78906	58254.78906	56993.89063	57107.14844
2021-11-29	57028.03906	57626.51172	56382.92969	57260.57813
2021-11-30	57272.07813	58183.76953	56867.51172	57064.87109
2021-12-1	57365.85156	57846.44922	57346.78125	57684.78906
2021-12-2	57781.48047	58513.92969	57680.41016	58461.28906
2021-12-3	58555.57813	58757.08984	57640.57031	57696.46094
2021-12-6	57778.01172	57781.46094	56687.62109	56747.14063
2021-12-7	57125.98047	57905.62891	56992.26953	57633.64844
2021-12-8	58158.55859	58702.64844	58122.26953	58649.67969
2021-12-9	58831.41016	58889.96094	58340.85156	58807.12891
2021-12-10	58696.71094	58859.91016	58414.76172	58786.67188
2021-12-13	59103.71875	59203.37109	58242.80078	58283.42188
2021-12-14	58059.76172	58322.42188	57803.87109	58117.08984
2021-12-15	58122	58218.25	57671.60938	57788.03125
2021-12-16	58243.42969	58337.19922	57683.10938	57901.14063
2021-12-17	58021.62891	58062.28125	56950.98047	57011.73828
2021-12-20	56517.26172	56538.14844	55132.67969	55822.01172
2021-12-21	56320.01953	56900.73828	56047.21875	56319.01172
2021-12-22	56599.46875	56989.01172	56471.03125	56930.55859
2021-12-23	57251.14844	57490.51953	57146.28125	57315.28125
2021-12-24	57567.10938	57623.69141	56813.42188	57124.30859
2021-12-27	56948.32813	57512.01172	56543.07813	57420.23828
2021-12-28	57751.21094	57952.48047	57650.28906	57897.48047
2021-12-29	57892.30859	58097.07031	57684.57813	57806.48828
2021-12-30	57755.39844	58010.03125	57578.98828	57794.32031
2021-12-31	57849.76172	58409.30078	57846.51953	58253.82031
2022-1-3	58310.08984	59266.39063	58306.44922	59183.21875
2022-1-4	59343.78906	59937.32813	59084.39844	59855.92969
2022-1-5	59921.98047	60332.71875	59661.37891	60223.14844
2022-1-6	59731.75	59781.85938	59290.57813	59601.83984
2022-1-7	59776.10156	60130.17969	59401.44141	59744.64844
2022-1-10	60070.39063	60427.35938	59987.17969	60395.62891
2022-1-11	60342.69922	60689.25	60281.51953	60616.89063
2022-1-12	61014.37109	61218.19141	60850.92969	61150.03906
2022-1-13	61259.98828	61348.57031	60949.80859	61235.30078
2022-1-14	61040.32031	61324.58984	60757.03125	61223.03125
2022-1-17	61219.64063	61385.48047	61107.60156	61308.91016
2022-1-18	61430.76953	61475.14844	60662.57031	60754.85938
2022-1-19	60845.58984	60870.17188	59949.21875	60098.82031
2022-1-20	60045.48047	60045.48047	59068.30859	59464.62109
2022-1-21	59039.37109	59329.62891	58620.92969	59037.17969
2022-1-24	59023.96875	59023.96875	56984.01172	57491.51172
2022-1-25	57158.62891	57966.92969	56409.62891	57858.14844
2022-1-27	57317.37891	57508.60938	56439.35938	57276.94141
2022-1-28	57795.10938	58084.32813	57119.28125	57200.23047
2022-1-31	57845.91016	58257.62891	57746.14844	58014.17188
2022-2-1	58672.85938	59032.19922	57737.66016	58862.57031
2022-2-2	59293.44141	59618.51172	59193.05078	59558.32813
2022-2-3	59528.16016	59557.87109	58653.94141	58788.01953
2022-2-4	58918.64844	58943.62109	58446.94922	58644.82031
2022-2-7	58549.67188	58707.76172	57299.05078	57621.19141
2022-2-8	57799.67188	57925.82031	57058.76953	57808.57813
2022-2-9	58163.01172	58507.60938	58105.17969	58465.96875
2022-2-10	58810.53125	59060.23828	58332.28125	58926.03125
2022-2-11	58447.14844	58447.14844	57914.10156	58152.92188
2022-2-14	56720.32031	57191.91016	56295.69922	56405.83984
2022-2-15	56731.55859	58211.37891	56438.46875	58142.05078
2022-2-16	58310.67969	58569.21875	57780.28125	57996.67969
2022-2-17	58217.69141	58346	57635.42969	57892.01172
2022-2-18	57488.39063	58175.35156	57488.39063	57832.96875
2022-2-21	57551.64844	58141.96094	57167.01953	57683.58984
2022-2-22	56438.64063	57505.85156	56394.85156	57300.67969
2022-2-23	57632.94141	57733.37109	57109.23828	57232.05859
2022-2-24	55418.44922	55996.08984	54383.19922	54529.91016
2022-2-25	55321.71875	56183.69922	55299.28125	55858.51953
2022-2-28	55329.46094	56324.53906	54833.5	56247.28125
2022-3-2	55629.30078	55755.08984	55020.10156	55468.89844
2022-3-3	55921.44141	55996.62109	54931.48047	55102.67969
2022-3-4	54653.58984	55013.26953	53887.71875	54333.80859
2022-3-7	53172.51172	53203.87109	52367.10156	52842.75
2022-3-8	52430.05859	53484.26172	52260.82031	53424.08984
2022-3-9	53793.98828	54893.73047	53367.51953	54647.32813
2022-3-10	56242.46875	56242.46875	54982.82031	55464.39063
2022-3-11	55218.78125	55833.94922	55049.94922	55550.30078
2022-3-14	55614.39844	56545.82813	55556.46875	56486.01953
2022-3-15	56663.87109	56720.60156	55418.94922	55776.85156
2022-3-16	56555.32813	56860.89063	56389.26172	56816.64844
2022-3-17	57620.28125	58095.83984	57518.05859	57863.92969
2022-3-21	58030.41016	58127.94922	57229.07813	57292.48828
2022-3-22	57297.57031	58052.87109	56930.30078	57989.30078
2022-3-23	58198.64063	58416.55859	57568.58984	57684.82031
2022-3-24	57190.05078	57827.98828	57138.51172	57595.67969
2022-3-25	57801.71875	57845.37109	57100.23828	57362.19922
2022-3-28	57472.71875	57638.33984	56825.08984	57593.48828
2022-3-29	57814.76172	58001.53125	57639.35156	57943.64844
2022-3-30	58362.85156	58727.78125	58176	58683.98828
2022-3-31	58779.71094	58890.92188	58485.78906	58568.51172
2022-4-1	58530.73047	59396.62109	58450.03906	59276.69141
2022-4-4	59764.12891	60845.10156	59760.21875	60611.73828
2022-4-5	60786.07031	60786.07031	60067.17969	60176.5
2022-4-6	59815.71094	59941.57031	59509.83984	59610.41016
2022-4-7	59402.60938	59504.92188	58977.35156	59034.94922
2022-4-8	59256.96875	59654.44141	58876.35938	59447.17969
2022-4-11	59333.17969	59355.76172	58894.39844	58964.57031
2022-4-12	58743.5	58794.78125	58298.57031	58576.37109
2022-4-13	58910.73828	59003.82031	58291.23047	58338.92969
2022-4-18	57338.57813	57420.80078	56842.39063	57166.73828
2022-4-19	57381.76953	57464.07813	56009.07031	56463.14844
2022-4-20	56741.42969	57216.51172	56521.32813	57037.5
2022-4-21	57458.60156	57991.53125	57311.85938	57911.67969
2022-4-22	57531.94922	57689.85938	57134.71875	57197.14844
2022-4-25	56757.64063	56875.64844	56356.87109	56579.89063
2022-4-26	57066.23828	57442.23828	56904.51172	57356.60938
2022-4-27	56983.67969	57079.03125	56584.03906	56819.39063
2022-4-28	57296.30859	57790.85156	56936.94141	57521.05859
2022-4-29	57817.51172	57975.48047	56902.30078	57060.87109
2022-5-2	56429.44922	57054.23047	56412.62109	56975.98828
2022-5-4	57124.91016	57184.21094	55501.60156	55669.03125
2022-5-5	56255.07031	56566.80078	55613.82031	55702.23047
2022-5-6	54928.28906	55070.12109	54586.75	54835.57813
2022-5-9	54188.21094	54795.46875	53918.01953	54470.67188
2022-5-10	54309.30859	54857.01953	54226.32813	54364.85156
2022-5-11	54544.91016	54598.55078	53519.30078	54088.39063
2022-5-12	53608.35156	53632.55078	52702.30078	52930.30859
2022-5-13	53565.73828	53785.71094	52654.89063	52793.62109
2022-5-16	52946.32031	53428.28125	52632.48047	52973.83984
2022-5-17	53285.19141	54399.42188	53176.01953	54318.46875
2022-5-18	54554.89063	54786	54130.89063	54208.53125
2022-5-19	53070.30078	53356.03906	52669.51172	52792.23047
2022-5-20	53513.96875	54396.42969	53403.28906	54326.39063
2022-5-23	54459.94922	54931.30078	54191.55078	54288.60938
2022-5-24	54307.55859	54524.37109	53886.28125	54052.60938
2022-5-25	54254.07031	54379.58984	53683.16016	53749.26172
2022-5-26	53950.83984	54346.21875	53425.25	54252.53125
2022-5-27	54671.5	54936.62891	54449.33984	54884.66016
2022-5-30	55507.75	56082.64844	55466.30078	55925.73828
2022-5-31	55622.01172	55925.62109	55369.14063	55566.41016
2022-6-1	55588.26953	55791.48828	55091.42969	55381.17188
2022-6-2	55382.44141	55891.92188	55135.10938	55818.10938
2022-6-3	56245.60156	56432.64844	55719.35938	55769.23047
2022-6-6	55610.64063	55832.28125	55295.73828	55675.32031
2022-6-7	55373.17969	55387.76953	54882.41016	55107.33984
2022-6-8	55345.51172	55423.96875	54683.30078	54892.48828
2022-6-9	54514.17188	55366.83984	54507.41016	55320.28125
2022-6-10	54760.25	54780.78125	54205.98828	54303.44141
2022-6-13	53184.60938	53207.53906	52527.07813	52846.69922
2022-6-14	52495.94141	53095.32031	52459.48047	52693.57031
2022-6-15	52650.41016	52867.73047	52493.35938	52541.39063
2022-6-16	53018.91016	53142.5	51425.48047	51495.78906
2022-6-17	51181.98828	51652.82813	50921.21875	51360.42188
2022-6-20	51470.03125	51714.60938	51062.92969	51597.83984
2022-6-21	51897.60156	52799.39844	51808.76172	52532.07031
2022-6-22	52186.35938	52272.85156	51739.98047	51822.53125
2022-6-23	51972.75	52516.78906	51632.85156	52265.71875
2022-6-24	52654.23828	52909.87109	52447.25	52727.98047
2022-6-27	53468.89063	53509.5	53120.78906	53161.28125
2022-6-28	52846.26172	53301.39844	52771.53125	53177.44922
2022-6-29	52623.14844	53244.83984	52612.67969	53026.96875
2022-6-30	52897.16016	53377.53906	52883.25	53018.94141
2022-7-1	52863.33984	53053.03906	52094.25	52907.92969
2022-7-4	52851.67188	53301.98828	52674.80859	53234.76953
2022-7-5	53501.21094	53865.92969	53054.30078	53134.35156
2022-7-6	53170.69922	53819.30859	53143.28125	53750.96875
2022-7-7	54146.67969	54254.78906	53927.26172	54178.46094
2022-7-8	54574.42969	54627.14063	54278.76953	54481.83984
2022-7-11	54248.60156	54527.89844	54090.53125	54395.23047
2022-7-12	54219.78125	54236.48828	53824.96875	53886.60938
2022-7-13	54210.10156	54211.21875	53455.26172	53514.14844
2022-7-14	53688.62109	53861.28125	53163.76953	53416.14844
2022-7-15	53637.87891	53811.37109	53361.62109	53760.78125
2022-7-18	54069.30078	54556.66016	54034.96875	54521.14844
2022-7-19	54251.87891	54817.51953	54232.82031	54767.62109
2022-7-20	55486.12109	55630.26172	55298.23047	55397.53125
2022-7-21	55391.92969	55738.48828	55270.75	55681.94922
2022-7-22	55800.83984	56186.05078	55685.44922	56072.23047
2022-7-25	55877.5	56018.08984	55537.07813	55766.21875
2022-7-26	55834.37891	55834.37891	55203.42969	55268.48828
2022-7-27	55258.28906	55853.08984	55157.98828	55816.32031
2022-7-28	56267.55078	56914.21875	56236.44922	56857.78906
2022-7-29	57258.12891	57619.26953	57104.80859	57570.25
2022-8-1	57823.10156	58170.67188	57540.35938	58115.5
2022-8-2	58049.01953	58328.41016	57744.69922	58136.35938
2022-8-3	58174.10938	58415.62891	57788.78125	58350.53125
2022-8-4	58571.28125	58712.66016	57577.05078	58298.80078
2022-8-5	58421.03906	58649.19141	58244.85938	58387.92969
2022-8-8	58417.71094	58934.89844	58266.64844	58853.07031
2022-8-10	58977.33984	58984.32031	58583.35938	58817.28906
2022-8-11	59320.44922	59484.98828	59251.14063	59332.60156
2022-8-12	59235.98047	59538.07813	59113.01172	59462.78125
2022-8-16	59675.12109	59923.03125	59673.96094	59842.21094
2022-8-17	59938.05078	60323.25	59857.80078	60260.12891
2022-8-18	60080.19141	60341.41016	59946.44141	60298
2022-8-19	60351.23047	60411.19922	59474.57031	59646.14844
2022-8-22	59361.07813	59402.5	58705.10938	58773.87109
2022-8-23	58205.96875	59199.10938	58172.48047	59031.30078
2022-8-24	58853.32031	59170.87109	58760.08984	59085.42969
2022-8-25	59315.98047	59484.35156	58666.41016	58774.71875
2022-8-26	59050.67188	59321.64844	58722.69141	58833.87109
2022-8-29	57367.46875	58208.30078	57367.46875	57972.62109
2022-8-30	58259.85156	59599.78125	58245.48828	59537.07031
2022-9-1	58710.53125	59309.78906	58522.57031	58766.58984
2022-9-2	58969.01953	59108.66016	58558.64063	58803.32813
2022-9-5	58814.07813	59308.25	58812.19922	59245.98047
2022-9-6	59285.35938	59566.67188	58974.26172	59196.98828
2022-9-7	58789.26172	59166.46094	58722.89063	59028.91016
2022-9-8	59374.98828	59711.96094	59315.71094	59688.21875
2022-9-9	60045.75	60119.80078	59634.39063	59793.14063
2022-9-12	59912.28906	60284.55078	59912.28906	60115.12891
2022-9-13	60408.28906	60635.28125	60381.01953	60571.07813
2022-9-14	59417.12109	60649.03906	59417.12109	60346.96875
2022-9-15	60454.37109	60676.12109	59865.75	59934.01172
2022-9-16	59585.71875	59720.55859	58687.17188	58840.78906
2022-9-19	58747.30859	59277.55078	58487.76172	59141.23047
2022-9-20	59556.91016	60105.78906	59556.91016	59719.73828
2022-9-21	59504.14063	59799.03906	59275.39844	59456.78125
2022-9-22	59073.83984	59457.57813	58832.78125	59119.71875
2022-9-23	59005.17969	59143.32031	57981.94922	58098.92188
2022-9-26	57525.03125	57708.37891	57038.23828	57145.21875
2022-9-27	57376.51953	57704.57031	56950.51953	57107.51953
2022-9-28	56710.12891	57213.32813	56485.67188	56598.28125
2022-9-29	56997.89844	57166.14063	56314.05078	56409.96094
2022-9-30	56240.14844	57722.62891	56147.23047	57426.92188
2022-10-3	57403.92188	57454.83984	56683.39844	56788.80859
2022-10-4	57506.64844	58099.94141	57506.64844	58065.46875
2022-10-6	58314.05078	58578.76172	58173.69922	58222.10156
2022-10-7	58092.55859	58269.33984	57851.14844	58191.28906
2022-10-10	57424.07031	58125.01172	57365.67969	57991.10938
2022-10-11	58004.25	58027.51953	57050.39844	57147.32031
2022-10-12	57312.48828	57687.64063	57085.92188	57625.91016
2022-10-13	57512.73828	57568.14063	57055.75	57235.32813
2022-10-14	58162.73828	58435.12109	57848.23047	57919.96875
2022-10-17	57752.5	58449	57639.80078	58410.98047
2022-10-18	58744.12891	59143.66016	58744.12891	58960.60156
2022-10-19	59196.96094	59399.69141	58961.76953	59107.19141
2022-10-20	58824.48047	59273.85156	58791.28125	59202.89844
2022-10-21	59381.35938	59590.92969	59132.94141	59307.14844
2022-10-24	59804.01953	59994.25	59776.66016	59831.66016
2022-10-25	60002.96094	60081.23828	59489.01953	59543.96094
2022-10-27	59792.32031	59959.94141	59496.80078	59756.83984
2022-10-28	59746.80078	60133.17188	59739.05078	59959.85156
2022-10-31	60246.96094	60786.69922	60246.96094	60746.58984
2022-11-1	61065.57813	61289.73047	60868.69141	61121.35156
2022-11-2	61156.89063	61209.64844	60794.39063	60906.08984
2022-11-3	60511.57031	60994.37109	60485.14063	60836.41016
2022-11-4	60698.26953	61004.48828	60666.01172	60950.35938
2022-11-7	61188.12891	61401.53906	60714.35938	61185.14844
2022-11-9	61304.28906	61447.23047	60905.14844	61033.55078
2022-11-10	60524.26953	60848.73047	60425.46875	60613.69922
2022-11-11	61311.01953	61840.96875	61311.01953	61795.03906
2022-11-14	61765.85938	61916.23828	61572.03125	61624.14844
2022-11-15	61630.05078	61955.96094	61436.89844	61872.98828
2022-11-16	61708.62891	62052.57031	61708.62891	61980.71875
2022-11-17	61812.35938	62050.80078	61643.26953	61750.60156
2022-11-18	61858.19922	61929.87891	61337.42969	61663.48047
2022-11-21	61456.32813	61456.32813	61059.32813	61144.83984
2022-11-22	61126.55859	61466.62891	61073.67969	61418.96094
2022-11-23	61779.71094	61780.89844	61442.69141	61510.57813
2022-11-24	61656	62412.32813	61600.42188	62272.67969
2022-11-25	62327.87891	62447.73047	62115.66016	62293.64063
2022-11-28	62016.35156	62701.39844	61959.73828	62504.80078
2022-11-29	62362.07813	62887.39844	62362.07813	62681.83984
2022-11-30	62743.46875	63303.01172	62648.37891	63099.64844
2022-12-1	63357.98828	63583.07031	63183.76953	63284.19141
2022-12-2	62978.57813	63148.58984	62679.62891	62868.5
2022-12-5	62865.28125	62939.62891	62507.87891	62834.60156
2022-12-6	62395.55078	62677.83984	62390.07031	62626.35938
2022-12-7	62615.51953	62759.96875	62316.64844	62410.67969
2022-12-8	62504.03906	62633.55859	62320.17969	62570.67969
2022-12-9	62690.85938	62735.42188	61889.10938	62181.67188
2022-12-12	61770.55859	62239.42188	61676.14844	62130.57031
2022-12-13	62300.67188	62567.92188	62129.57031	62533.30078
2022-12-14	62685.94141	62835.10938	62591.28125	62677.91016
2022-12-15	62530.07031	62624.80859	61715.60938	61799.03125
2022-12-16	61534.23828	61893.21875	61292.53125	61337.80859
2022-12-19	61405.80078	61844.92188	61265.30859	61806.19141
2022-12-20	61608.85156	61780.37109	61102.67969	61702.28906
2022-12-21	61993.71094	62006.46094	60938.37891	61067.23828
2022-12-22	61257.17188	61464.37891	60637.23828	60826.21875
2022-12-23	60205.55859	60546.87891	59765.55859	59845.28906
2022-12-26	59755.07813	60833.78125	59754.10156	60566.42188
2022-12-27	60861.41016	60986.67969	60405.66016	60927.42969
2022-12-28	60811.51953	61075.32813	60713.76953	60910.28125
2022-12-29	60628.28906	61210.64844	60479.05859	61133.87891
2022-12-30	61329.16016	61392.67969	60743.71094	60840.73828
2023-1-2	60871.23828	61222.78906	60764.62891	61167.78906
2023-1-3	61074.87891	61343.96094	61004.03906	61294.19922
2023-1-4	61294.64844	61327.21094	60593.55859	60657.44922
2023-1-5	60847.5	60877.05859	60049.83984	60353.26953
2023-1-6	60388.73828	60537.62891	59669.91016	59900.37109
2023-1-9	60147.07031	60889.41016	60109.94141	60747.30859
2023-1-10	60805.14063	60809.64844	59938.37891	60115.48047
2023-1-11	60134.55859	60364.76953	59805.78125	60105.5
2023-1-12	60083.03125	60290.35156	59632.32031	59958.03125
2023-1-13	60044.96094	60418.26172	59628.42969	60261.17969
2023-1-16	60550.5	60586.76953	59963.82813	60092.96875
2023-1-17	60142.07813	60704.48047	60072.33984	60655.71875
2023-1-18	60716.03125	61110.25	60569.19141	61045.73828
2023-1-19	60920.01953	61032.46875	60716.55078	60858.42969
2023-1-20	60901.16016	61001.17969	60585.25	60621.76953
2023-1-23	60876.01172	61113.26953	60761.87891	60941.67188
2023-1-24	61122.19922	61266.05859	60849.12109	60978.75
2023-1-25	60834.73047	60899.21094	60081.35938	60205.05859
2023-1-27	60166.89844	60166.89844	58974.69922	59330.89844
2023-1-30	59101.69141	59644.23828	58699.19922	59500.41016
2023-1-31	59770.82813	59787.62891	59104.58984	59549.89844
2023-2-1	60001.17188	60773.44141	58816.83984	59708.07813
2023-2-2	59459.87109	60007.67188	59215.62109	59932.23828
2023-2-3	60350.01172	60905.33984	60013.05859	60841.87891
2023-2-6	60847.21094	60847.21094	60345.60938	60506.89844
2023-2-7	60511.32031	60655.14063	60063.48828	60286.03906
2023-2-8	60332.98828	60792.10156	60324.92188	60663.78906
2023-2-9	60715.89063	60863.62891	60472.80859	60806.21875
2023-2-10	60706.80859	60774.14063	60501.73828	60682.69922
2023-2-13	60652.82031	60740.94922	60245.05078	60431.83984
2023-2-14	60550.25	61102.73828	60550.25	61032.26172
2023-2-15	60990.05078	61352.55078	60750.32031	61275.08984
2023-2-16	61566.21875	61682.25	61196.71875	61319.51172
2023-2-17	60993.53906	61302.71875	60810.67188	61002.57031
2023-2-20	61112.83984	61290.19141	60607.01953	60691.53906
2023-2-21	60770.42969	60976.58984	60583.71875	60672.71875
2023-2-22	60391.85938	60462.89844	59681.55078	59744.98047
2023-2-23	59777.64063	59960.03906	59406.30859	59605.80078
2023-2-24	59859.48047	59908.76953	59325.33984	59463.92969
2023-2-27	59331.30859	59441.12891	58937.64063	59288.35156
2023-2-28	59346.60938	59483.71875	58795.96875	58962.12109
2023-3-1	59136.48047	59475.44922	59109.53906	59411.07813
2023-3-2	59287.17969	59423.78906	58866.26172	58909.35156
2023-3-3	59241.19922	59967.03906	59231.57813	59808.96875
2023-3-6	60007.03906	60498.48047	60005.64844	60224.46094
2023-3-8	59916.10156	60402.85156	59844.82031	60348.08984
2023-3-9	60467.08984	60467.08984	59750.53125	59806.28125
2023-3-10	59259.82813	59262.46875	58884.98047	59135.12891
2023-3-13	59033.76953	59510.92188	58094.55078	58237.85156
2023-3-14	58168.75	58490.98047	57721.16016	57900.19141
2023-3-15	58268.53906	58473.62891	57455.67188	57555.89844
2023-3-16	57510.80078	57887.46094	57158.69141	57634.83984
2023-3-17	58038.17188	58178.94141	57503.89844	57989.89844
2023-3-20	57773.55078	57829.23047	57084.91016	57628.94922
2023-3-21	57963.26953	58133.32813	57730.08984	58074.67969
2023-3-22	58245.26172	58418.78125	58063.5	58214.58984
2023-3-23	58061.41016	58396.17188	57838.85156	57925.28125
2023-3-24	57890.66016	58066.39844	57422.98047	57527.10156
2023-3-27	57566.89844	58019.55078	57415.01953	57653.85938
2023-3-28	57751.5	57949.44922	57494.91016	57613.71875
2023-3-29	57572.07813	58124.19922	57524.32031	57960.08984
2023-3-31	58273.85938	59068.46875	58273.85938	58991.51953
2023-4-3	59131.16016	59204.82031	58793.07813	59106.44141
2023-4-5	59094.71094	59747.12109	59094.39844	59689.30859
2023-4-6	59627.01172	59950.05859	59520.12109	59832.96875
2023-4-10	59858.98047	60109.10938	59766.23047	59846.51172
2023-4-11	60028.60156	60267.67969	59919.87891	60157.71875
2023-4-12	60180.19922	60437.64063	60094.69141	60392.76953
2023-4-13	60364.41016	60486.91016	60081.42969	60431
2023-4-17	60385.89844	60407.85938	59442.46875	59910.75
2023-4-18	59991.26172	60113.46875	59579.30078	59727.01172
2023-4-19	59745.89063	59745.89063	59452.71875	59567.80078
2023-4-20	59586.60938	59836.78906	59489.98047	59632.35156
2023-4-21	59538.78906	59781.35938	59412.80859	59655.05859
2023-4-24	59873.71094	60101.64063	59620.10938	60056.10156
2023-4-25	60202.76953	60268.67188	59967.01953	60130.71094
2023-4-26	60087.98047	60362.78906	59954.91016	60300.57813
2023-4-27	60315.55859	60698.30859	60271.48828	60649.37891
2023-4-28	60721.60938	61209.46094	60507.82813	61112.44141
2023-5-2	61301.60938	61486.23828	61255	61354.71094
2023-5-3	61274.96094	61274.96094	61024.44141	61193.30078
2023-5-4	61258.12891	61797.91016	61119.55859	61749.25
2023-5-5	61163.10156	61585.5	61002.17188	61054.28906
2023-5-8	61166.08984	61854.19141	61166.08984	61764.25
2023-5-9	61879.67969	62027.51172	61654.94141	61761.32813
2023-5-10	61843.35938	61974.35156	61572.92969	61940.19922
2023-5-11	62158.10156	62168.21875	61823.07031	61904.51953
2023-5-12	61857.69141	62110.92969	61578.14844	62027.89844
2023-5-15	62157.10156	62562.67188	61950.30078	62345.71094
2023-5-16	62474.10938	62475.94922	61847.41016	61932.46875
2023-5-17	61932.32031	61979.94141	61340.10156	61560.64063
2023-5-18	61937.85938	61955.89844	61349.33984	61431.73828
2023-5-19	61556.25	61784.60938	61251.69922	61729.67969
2023-5-22	61579.78125	62044.46094	61579.78125	61963.67969
2023-5-23	62098.16016	62245.19141	61914.39844	61981.78906
2023-5-24	61834.28125	62154.14063	61708.10156	61773.78125
2023-5-25	61706.12891	61934.01172	61484.66016	61872.62109
2023-5-26	61985.35938	62529.82813	61911.60938	62501.69141
2023-5-29	62801.53906	63026	62801.53906	62846.37891
2023-5-30	62839.85156	63036.12109	62737.39844	62969.12891
2023-5-31	62839.96875	62876.76953	62401.01953	62622.23828
2023-6-1	62736.46875	62762.41016	62359.14063	62428.53906
2023-6-2	62601.96875	62719.83984	62379.85938	62547.10938
2023-6-5	62759.19141	62943.19922	62751.71875	62787.46875
2023-6-6	62738.35156	62867.94922	62554.21094	62792.87891
2023-6-7	62917.39063	63196.42969	62841.94922	63142.96094
2023-6-8	63140.17188	63321.39844	62789.73047	62848.64063
2023-6-9	62810.67969	62992.16016	62594.73828	62625.62891
2023-6-12	62659.98047	62804.89063	62615.19922	62724.71094
2023-6-13	62779.14063	63177.46875	62777.03906	63143.16016
2023-6-14	63115.48047	63274.03125	63013.51172	63228.51172
2023-6-15	63153.78125	63310.96094	62871.07813	62917.62891
2023-6-16	62960.73047	63520.35938	62957.17188	63384.57813
2023-6-19	63474.21094	63574.69141	63047.82813	63168.30078
2023-6-20	63176.76953	63440.19141	62801.91016	63327.69922
2023-6-21	63467.46094	63588.30859	63315.62109	63523.14844
2023-6-22	63601.71094	63601.71094	63200.62891	63238.89063
2023-6-23	63124.28125	63240.62891	62874.12109	62979.37109
2023-6-26	62946.5	63136.08984	62853.67188	62970
2023-6-27	63151.85156	63467.53906	63054.83984	63416.03125
2023-6-28	63701.78125	64050.44141	63554.82031	63915.42188
2023-6-30	64068.44141	64768.57813	64068.44141	64718.55859
2023-7-3	64836.16016	65300.35156	64836.16016	65205.05078
2023-7-4	65503.85156	65672.96875	65171.05859	65479.05078
2023-7-5	65493.67969	65584.32813	65256.48828	65446.03906
2023-7-6	65391.87891	65832.97656	65328.28906	65785.64063
2023-7-7	65559.40625	65898.97656	65175.73828	65280.44922
2023-7-10	65482.32813	65633.49219	65246.39844	65344.17188
2023-7-11	65598.64844	65870.59375	65517.57031	65617.84375
2023-7-12	65759.28125	65811.64063	65320.25	65393.89844
2023-7-13	65667.07031	66064.21094	65452.14844	65558.89063
2023-7-14	65775.49219	66159.78906	65610.82031	66060.89844
2023-7-17	66148.17969	66656.21094	66015.63281	66589.92969
2023-7-18	66828.96094	67007.02344	66574.46875	66795.14063
2023-7-19	66905.00781	67171.38281	66703.60938	67097.4375
2023-7-20	67074.34375	67619.17188	66831.38281	67571.89844
2023-7-21	66907.07031	67190.52344	66533.74219	66684.25781
2023-7-24	66629.14063	66808.5625	66326.25	66384.78125
2023-7-25	66531.20313	66559.28906	66177.61719	66355.71094
2023-7-26	66434.71875	66897.27344	66431.34375	66707.20313
2023-7-27	66834.11719	66984.17188	66060.74219	66266.82031
2023-7-28	66266.35156	66351.21875	65878.64844	66160.20313
2023-7-31	66156.39063	66598.42188	65998.89844	66527.67188
2023-8-1	66532.97656	66658.11719	66388.25781	66459.3125
2023-8-2	66064.40625	66261.96875	65431.67969	65782.78125
2023-8-3	65550.82031	65820.82031	64963.07813	65240.67969
2023-8-4	65453.55078	65799.27344	65387.17969	65721.25
2023-8-7	65811.39844	66067.89844	65748.25	65953.47656
2023-8-8	66048.8125	66057.53125	65752.63281	65846.5
2023-8-9	65810.96094	66066.00781	65444.37891	65995.8125
2023-8-10	65945.39063	65956.25	65509.14063	65688.17969
2023-8-11	65727.79688	65727.79688	65274.60938	65322.64844
2023-8-14	65153.01953	65517.82031	64821.87891	65401.92188
2023-8-16	65238.67188	65605.74219	65032.89063	65539.42188
2023-8-17	65503.85156	65535.14063	65046.10156	65151.01953
2023-8-18	65025.71094	65175.32031	64754.71875	64948.66016
2023-8-21	64852.69922	65335.82031	64852.69922	65216.08984
2023-8-22	65272.42188	65362.91016	65165.44922	65220.03125
2023-8-23	65300.92969	65504.71094	65108.51172	65433.30078
2023-8-24	65722.50781	65913.77344	65181.94141	65252.33984
2023-8-25	65000.67188	65106	64732.57031	64886.51172
2023-8-28	64908.07813	65213.44922	64776.92188	64996.60156
2023-8-29	65201.35156	65229.03125	64956.67188	65075.82031
2023-8-30	65311.57813	65458.69922	65052.73828	65087.25
2023-8-31	65178.32813	65277.03906	64723.62891	64831.41016
2023-9-1	64855.51172	65473.26953	64818.37109	65387.16016
2023-9-4	65525.91016	65683.90625	65285.55859	65628.14063
2023-9-5	65671.60156	65831.70313	65601.46875	65780.25781
2023-9-6	65744.1875	65971.13281	65488.03125	65880.52344
2023-9-7	65854.25	66296.89844	65672.34375	66265.5625
2023-9-8	66381.42969	66766.92188	66299.29688	66598.90625
2023-9-11	66807.72656	67172.13281	66735.84375	67127.07813
2023-9-12	67506.88281	67539.10156	66948.17969	67221.13281
2023-9-13	67188.64063	67565.40625	67053.35938	67466.99219
2023-9-14	67627.03125	67771.04688	67336.46094	67519
2023-9-15	67659.90625	67927.22656	67614.42188	67838.63281
2023-9-18	67665.57813	67803.14844	67532.82813	67596.84375
2023-9-20	67080.17969	67294.15625	66728.14063	66800.84375
2023-9-21	66608.67188	66608.67188	66128.71094	66230.24219
2023-9-22	66215.03906	66445.46875	65952.82813	66009.14844
2023-9-25	66082.99219	66225.63281	65764.03125	66023.6875
2023-9-26	66071.63281	66078.25781	65865.63281	65945.46875
2023-9-27	65925.64063	66172.27344	65549.96094	66118.6875
2023-9-28	66406.00781	66406.00781	65423.39063	65508.32031
2023-9-29	65743.92969	66151.64844	65570.38281	65828.40625
2023-10-3	65813.42188	65813.5	65344.58984	65512.10156
2023-10-4	65330.64844	65332.51953	64878.76953	65226.03906
2023-10-5	65598.25781	65753.20313	65443.33984	65631.57031
2023-10-6	65867.53906	66095.8125	65762.32813	65995.63281
2023-10-9	65560.07031	65789.97656	65434.60938	65512.39063
2023-10-10	65662.27344	66180.17188	65662.27344	66079.35938
2023-10-11	66376.42188	66592.15625	66299.78906	66473.04688
2023-10-12	66564.57031	66577.60156	66339.42188	66408.39063
2023-10-13	66034.21094	66478.89844	65895.40625	66282.74219
2023-10-16	66238.14844	66342.75	66039.38281	66166.92969
2023-10-17	66558.14844	66559.82031	66309.17969	66428.09375
2023-10-18	66473.74219	66475.27344	65842.10156	65877.02344
2023-10-19	65484.60938	65869.64844	65343.5	65629.24219
2023-10-20	65437.07031	65555.14063	65308.60938	65397.62109
2023-10-23	65419.01953	65453.92188	64502.67969	64571.87891
2023-10-25	64619.26953	64787.07813	63912.16016	64049.05859
2023-10-26	63774.16016	63774.16016	63092.98047	63148.14844
2023-10-27	63559.32031	63913.12891	63393.37109	63782.80078
2023-10-30	63885.55859	64184.57813	63431.44922	64112.64844
2023-10-31	64449.64844	64452.32031	63812.53125	63874.92969
2023-11-1	63829.87109	63896.05078	63550.46094	63591.32813
2023-11-2	64033.39844	64202.64063	63815.35156	64080.89844
2023-11-3	64444.89844	64535.19141	64275.39063	64363.78125
2023-11-6	64835.23047	64992.53906	64617.48047	64958.69141
2023-11-7	65021.28906	65021.28906	64638.10156	64942.39844
2023-11-8	65101.94922	65124	64851.05859	64975.60938
2023-11-9	65025.32031	65046.55859	64768.76172	64832.19922
2023-11-10	64756.10938	65014.05859	64580.94922	64904.67969
2023-11-13	65158.30859	65176.96094	64853.35938	64933.87109
2023-11-15	65461.53906	65747.64844	65373.5	65675.92969
2023-11-16	65665.86719	66358.36719	65507.01953	65982.47656
2023-11-17	65788.78906	66037.6875	65639.74219	65794.72656
2023-11-20	65787.50781	65844.00781	65547.79688	65655.14844
2023-11-21	65860.46094	66082.35938	65849.17188	65930.77344
2023-11-22	65839.61719	66063.42969	65664.85156	66023.24219
2023-11-23	66084.36719	66235.24219	65980.5	66017.8125
2023-11-24	66000.28906	66101.64063	65894.04688	65970.03906
2023-11-28	66063.71875	66256.20313	65906.64844	66174.20313
2023-11-29	66381.25781	66946.28125	66374.52344	66901.90625
2023-11-30	66963.20313	67069.89063	66610.35156	66988.4375
2023-12-1	67181.14844	67564.32813	67149.07031	67481.1875
2023-12-4	68435.34375	68918.21875	68274.46875	68865.11719
2023-12-5	69168.53125	69381.3125	68954.88281	69296.14063
2023-12-6	69534.92969	69744.61719	69395.00781	69653.72656
2023-12-7	69694.14844	69695.32813	69320.53125	69521.6875
2023-12-8	69666.38281	69893.79688	69506.11719	69825.60156
2023-12-11	69925.63281	70057.82813	69782.47656	69928.53125
2023-12-12	70020.67969	70033.64063	69443.85156	69551.03125
2023-12-13	69648.5625	69657.92969	69100.5625	69584.60156
2023-12-14	70146.09375	70602.89063	70110.75	70514.20313
2023-12-15	70804.13281	71605.75781	70655.96875	71483.75
2023-12-18	71437.35156	71552.24219	71142.28906	71315.09375
2023-12-19	71479.28125	71623.71094	71071.97656	71437.1875
2023-12-20	71647.65625	71913.07031	70302.60156	70506.3125
2023-12-21	69920.89063	70958.71094	69920.39063	70865.10156
2023-12-22	71045.64844	71259.54688	70713.5625	71106.96094
2023-12-26	71097.78125	71471.28906	71012.07813	71336.79688
2023-12-27	71492.02344	72119.85156	71473.64844	72038.42969
2023-12-28	72262.67188	72484.34375	72137.45313	72410.38281
2023-12-29	72351.59375	72417.00781	72082.64063	72240.25781
2024-1-2	72332.85156	72332.85156	71613.74219	71892.47656
2024-1-3	71832.61719	71862	71303.96875	71356.60156
2024-1-4	71678.92969	71954.78906	71546.60156	71847.57031
2024-1-5	72016.71094	72156.47656	71779.82813	72026.14844
2024-1-8	72113.25	72181.77344	71301.03906	71355.21875
2024-1-9	71770.90625	72035.46875	71307.27344	71386.21094
2024-1-10	71383.20313	71733.84375	71110.97656	71657.71094
2024-1-11	71907.75	71999.46875	71543.1875	71721.17969
2024-1-12	72148.07031	72720.96094	71982.28906	72568.45313
2024-1-15	73049.86719	73402.15625	72909	73327.9375
2024-1-16	73331.95313	73427.59375	72960.28906	73128.77344
2024-1-17	71998.92969	72484.79688	71429.29688	71500.75781
2024-1-18	71018.85938	71451.28906	70665.5	71186.85938
2024-1-19	71786.74219	71895.64063	71542.74219	71683.22656
2024-1-23	71868.20313	72039.20313	70234.54688	70370.54688
2024-1-24	70165.49219	71149.60938	70001.60156	71060.3125
2024-1-25	71022.10156	71049.46094	70319.03906	70700.67188
2024-1-29	70968.10156	72010.21875	70880.53906	71941.57031
2024-1-30	72000.20313	72142.22656	71075.71875	71139.89844
