# Supplementary material for: Deep context-attentive transformer transfer learning for financial forecasting
Source: PeerJ Comput Sci. 2025 Jun 30;11:e2983. doi: 10.7717/peerj-cs.2983 (PMC12453852; doi:10.7717/peerj-cs.2983)
Supplement: Supplemental Information 17 — Financial time-series data, including date, open, high, low, and closing (OT) prices, structured for time-series forecasting. [file peerj-cs-11-2983-s017.zip › set2024.csv]

date	Open	High	Low	OT
2021-2-1	1465.76001	1481.660034	1456.449951	1478.050049
2021-2-2	1491.02002	1496.459961	1480.5	1486.25
2021-2-3	1498.5	1500.170044	1481.689941	1481.75
2021-2-4	1486.5	1492.390015	1477.880005	1482.97998
2021-2-5	1491.069946	1498.349976	1488.72998	1496.609985
2021-2-8	1508.449951	1517.310059	1507.089966	1516.430054
2021-2-9	1524.579956	1529.48999	1516.5	1518.27002
2021-2-10	1526.339966	1527.880005	1513.130005	1516.939941
2021-2-11	1520.680054	1521.310059	1503.189941	1508.349976
2021-2-15	1515.910034	1529.97998	1513.329956	1522.719971
2021-2-16	1528.430054	1531.290039	1522.410034	1523.109985
2021-2-17	1519.73999	1528.579956	1513.959961	1514.910034
2021-2-18	1519.790039	1524.109985	1510.77002	1511.030029
2021-2-19	1504.97998	1507.630005	1493.52002	1500.51001
2021-2-22	1504.650024	1505.469971	1476.5	1478.140015
2021-2-23	1487.530029	1506.939941	1486.180054	1500.609985
2021-2-24	1503.560059	1507.780029	1485.939941	1491.109985
2021-2-25	1508.819946	1511.300049	1494.359985	1496.780029
2021-3-1	1493.550049	1505.609985	1487.98999	1500.920044
2021-3-2	1503.910034	1509.650024	1500.800049	1503.359985
2021-3-3	1510.27002	1543.47998	1510.069946	1543.400024
2021-3-4	1535.76001	1540.660034	1527.880005	1534.109985
2021-3-5	1531.050049	1553.920044	1529.829956	1544.109985
2021-3-8	1559.170044	1562.560059	1540.640015	1543.76001
2021-3-9	1553	1554.959961	1537.22998	1550.589966
2021-3-10	1553.27002	1573.550049	1550.449951	1573.050049
2021-3-11	1582.689941	1584.609985	1569.869995	1575.130005
2021-3-12	1579.709961	1584.400024	1562.900024	1568.189941
2021-3-15	1573.109985	1575.959961	1562.689941	1565.72998
2021-3-16	1569.01001	1573.130005	1562.349976	1564.030029
2021-3-17	1562.920044	1571.530029	1559.219971	1566.76001
2021-3-18	1579.719971	1583.300049	1567.670044	1568.819946
2021-3-19	1562.300049	1566.670044	1554.959961	1563.959961
2021-3-22	1563.560059	1571.73999	1555.380005	1566.359985
2021-3-23	1572.699951	1574.140015	1562.030029	1564.25
2021-3-24	1557.5	1570.839966	1555.719971	1570.829956
2021-3-25	1576.27002	1580.170044	1571.040039	1571.040039
2021-3-26	1577.469971	1580.73999	1566.890015	1574.859985
2021-3-29	1582.72998	1592.469971	1580.900024	1583.890015
2021-3-30	1589.680054	1593.52002	1585.060059	1589.530029
2021-3-31	1592.26001	1593.930054	1585.579956	1587.209961
2021-4-1	1594.01001	1600.599976	1590.329956	1595.119995
2021-4-5	1599.329956	1601.23999	1575.560059	1579.660034
2021-4-7	1566.109985	1570.689941	1555.569946	1556.560059
2021-4-8	1554.640015	1564.050049	1552.180054	1558.829956
2021-4-9	1562.199951	1572.130005	1561.76001	1566.339966
2021-4-12	1561.530029	1562.069946	1539.23999	1541.119995
2021-4-16	1543.589966	1550.26001	1529.290039	1548.959961
2021-4-19	1555.01001	1574.969971	1552.910034	1574.910034
2021-4-20	1574.380005	1582.48999	1570.530029	1580.040039
2021-4-21	1576.189941	1584.569946	1575.560059	1580.01001
2021-4-22	1585.910034	1587.949951	1564.829956	1568.209961
2021-4-23	1563.459961	1564.619995	1550.619995	1553.589966
2021-4-26	1552.050049	1561.52002	1544.099976	1559.530029
2021-4-27	1564.060059	1570.579956	1553.030029	1559.22998
2021-4-28	1565.699951	1578.619995	1562.839966	1576.790039
2021-4-29	1584.550049	1592.900024	1583.97998	1590.459961
2021-4-30	1591.119995	1593.22998	1580.73999	1583.130005
2021-5-5	1581.859985	1583.27002	1547.349976	1549.219971
2021-5-6	1553.27002	1575.369995	1551.420044	1571.910034
2021-5-7	1582.25	1589.209961	1577.189941	1585.030029
2021-5-10	1596.609985	1596.800049	1576.790039	1588.150024
2021-5-11	1579.25	1590.540039	1566.910034	1578.930054
2021-5-12	1576.660034	1578.339966	1557.939941	1571.849976
2021-5-13	1554.099976	1561.800049	1501.02002	1548.130005
2021-5-14	1555.719971	1558.859985	1532.290039	1549.47998
2021-5-17	1542.22998	1554.079956	1529.689941	1549.160034
2021-5-18	1559.930054	1570.369995	1558.849976	1566.800049
2021-5-19	1561.969971	1570.050049	1557.829956	1562.23999
2021-5-20	1565.390015	1568.719971	1554.540039	1554.540039
2021-5-21	1559.819946	1560.51001	1546.550049	1552.439941
2021-5-24	1555.22998	1559.599976	1547.140015	1551.849976
2021-5-25	1562.890015	1572.030029	1560.130005	1568.579956
2021-5-27	1570.5	1587.540039	1568.890015	1582.959961
2021-5-28	1590.439941	1595.449951	1579.530029	1581.97998
2021-5-31	1582.560059	1594.650024	1578.089966	1593.589966
2021-6-1	1602.650024	1620.530029	1598.660034	1618.589966
2021-6-2	1624.829956	1627.670044	1612.939941	1617.550049
2021-6-4	1613.719971	1622.890015	1611.339966	1611.530029
2021-6-7	1618.73999	1625.560059	1611.780029	1612.589966
2021-6-8	1614.849976	1618.699951	1605.310059	1612.880005
2021-6-9	1618.060059	1628.420044	1617.829956	1626.27002
2021-6-10	1631.920044	1636.219971	1623.569946	1625.27002
2021-6-11	1632.040039	1636.920044	1628.140015	1636.560059
2021-6-14	1641.680054	1642.800049	1629.329956	1633.060059
2021-6-15	1634.449951	1636.099976	1618.599976	1622.310059
2021-6-16	1622.780029	1631.22998	1619.22998	1624.790039
2021-6-17	1621.380005	1631.689941	1615.619995	1617.650024
2021-6-18	1619.880005	1622.430054	1604.439941	1612.97998
2021-6-21	1596.959961	1602.660034	1590.550049	1601.130005
2021-6-22	1610.849976	1613.660034	1598.560059	1599.22998
2021-6-23	1605.310059	1606.390015	1590.630005	1592.079956
2021-6-24	1587.72998	1589.329956	1569.930054	1585.719971
2021-6-25	1592.02002	1596.160034	1577.630005	1582.670044
2021-6-28	1572.180054	1581.339966	1565.310059	1579.170044
2021-6-29	1580.890015	1596.079956	1579.439941	1591.430054
2021-6-30	1597.26001	1600.569946	1584.469971	1587.790039
2021-7-1	1591.040039	1596.359985	1584.689941	1593.75
2021-7-2	1591.369995	1596.050049	1574.920044	1578.48999
2021-7-5	1580.689941	1582.459961	1573.670044	1579.280029
2021-7-6	1585.959961	1594.150024	1585.339966	1591.430054
2021-7-7	1585.040039	1587.699951	1574.140015	1576.599976
2021-7-8	1563.959961	1567.329956	1540.560059	1543.670044
2021-7-9	1537.969971	1554.599976	1535.689941	1552.089966
2021-7-12	1558.630005	1561.719971	1544.709961	1549.839966
2021-7-13	1557.26001	1571.819946	1555.880005	1570.98999
2021-7-14	1570.119995	1573.040039	1561	1569.699951
2021-7-15	1575.050049	1580.430054	1570.959961	1572.01001
2021-7-16	1569.22998	1575.660034	1567.170044	1574.369995
2021-7-19	1557.810059	1563.880005	1551.790039	1556.01001
2021-7-20	1551.26001	1552.380005	1530.619995	1538.859985
2021-7-21	1543.170044	1545.390015	1532.339966	1540.880005
2021-7-22	1549.849976	1554.650024	1546.26001	1552.359985
2021-7-23	1550.859985	1553.25	1540.349976	1545.099976
2021-7-27	1547.400024	1551.430054	1531.810059	1537.630005
2021-7-29	1541.800049	1545.079956	1533.939941	1537.780029
2021-7-30	1536.910034	1539.030029	1516.77002	1521.920044
2021-8-2	1523.420044	1525.72998	1513.709961	1525.109985
2021-8-3	1525.23999	1540.52002	1524.369995	1540.51001
2021-8-4	1542.109985	1548.630005	1533.359985	1545.859985
2021-8-5	1544.829956	1547.380005	1526.910034	1527.660034
2021-8-6	1530.430054	1537.27002	1514.670044	1521.719971
2021-8-9	1528.160034	1543.709961	1525.290039	1540.189941
2021-8-10	1544.310059	1551.609985	1539.400024	1542.619995
2021-8-11	1549.410034	1550.73999	1531.579956	1532.709961
2021-8-13	1530.680054	1541.079956	1525.51001	1528.319946
2021-8-16	1527.079956	1532.939941	1512.280029	1531.23999
2021-8-17	1536.939941	1545.949951	1533.319946	1544.219971
2021-8-18	1546.709961	1557.079956	1545.329956	1551.869995
2021-8-19	1546.699951	1553.900024	1543.75	1544.280029
2021-8-20	1549.920044	1554.449951	1545.920044	1553.180054
2021-8-23	1566.099976	1583.130005	1565.930054	1582.069946
2021-8-24	1590.119995	1598.390015	1585.459961	1586.97998
2021-8-25	1591.290039	1601.089966	1588.369995	1600.48999
2021-8-26	1601.98999	1603.98999	1595.689941	1601.910034
2021-8-27	1602.160034	1615.219971	1600	1611.199951
2021-8-30	1621.680054	1634.920044	1621.420044	1633.77002
2021-8-31	1632.650024	1643.76001	1628.119995	1638.75
2021-9-1	1643.01001	1646.069946	1628.160034	1634.47998
2021-9-2	1634.25	1652.030029	1633.119995	1647.75
2021-9-3	1654	1657.790039	1644.119995	1650.329956
2021-9-6	1652.329956	1655.040039	1644.560059	1648.369995
2021-9-7	1653.670044	1658.079956	1635.109985	1636.449951
2021-9-8	1632.180054	1641.290039	1627.170044	1640.449951
2021-9-9	1637.650024	1646.069946	1626.949951	1629.119995
2021-9-10	1633.099976	1639.650024	1620.579956	1635.349976
2021-9-13	1634.430054	1642.630005	1627.290039	1633.76001
2021-9-14	1639.900024	1640.400024	1621.959961	1623.839966
2021-9-15	1624.170044	1630.050049	1620.839966	1628.040039
2021-9-16	1633.280029	1636.01001	1628.569946	1631.699951
2021-9-17	1632.180054	1635.040039	1617.310059	1625.650024
2021-9-20	1617.439941	1620.719971	1601.160034	1603.060059
2021-9-21	1604.640015	1618.189941	1591.810059	1614.859985
2021-9-22	1614.73999	1623.859985	1611.76001	1619.589966
2021-9-23	1632.920044	1637.650024	1623	1631.150024
2021-9-27	1637.300049	1639.969971	1616.599976	1620.02002
2021-9-28	1623.880005	1626.550049	1614.310059	1616.5
2021-9-29	1605.189941	1622.619995	1604.459961	1616.97998
2021-9-30	1616.98999	1621.150024	1601.790039	1605.680054
2021-10-1	1600.589966	1609.47998	1593.319946	1605.170044
2021-10-4	1611.689941	1619.619995	1610.959961	1614.47998
2021-10-5	1612.5	1626.439941	1611.420044	1624.23999
2021-10-6	1626.650024	1631.810059	1617.23999	1619.47998
2021-10-7	1627.150024	1637.819946	1624.589966	1633.719971
2021-10-8	1641.920044	1644.160034	1635.77002	1639.410034
2021-10-11	1644.380005	1646.5	1629.949951	1633.439941
2021-10-12	1644.560059	1646.849976	1637.48999	1643.640015
2021-10-14	1647.560059	1648.619995	1637.420044	1640.969971
2021-10-15	1646.349976	1651.410034	1635.140015	1638.339966
2021-10-18	1641.969971	1648	1639.920044	1643.920044
2021-10-19	1648.47998	1649.660034	1627.119995	1630.390015
2021-10-20	1633.880005	1639.410034	1632.619995	1637.550049
2021-10-21	1644.390015	1646.5	1639.160034	1643.420044
2021-10-25	1645	1645.910034	1631.290039	1634.199951
2021-10-26	1635.609985	1639.930054	1627.680054	1635.969971
2021-10-27	1632.439941	1635.680054	1626.560059	1627.609985
2021-10-28	1626.060059	1632.300049	1622.560059	1624.310059
2021-10-29	1626.27002	1629.25	1619.140015	1623.430054
2021-11-1	1627.589966	1632.72998	1611.390015	1613.780029
2021-11-2	1616.73999	1621.689941	1608.640015	1617.890015
2021-11-3	1620.52002	1623.079956	1607.719971	1611.920044
2021-11-4	1613.449951	1627.569946	1607.72998	1626.27002
2021-11-5	1627.449951	1628.599976	1619.619995	1626.219971
2021-11-8	1631.339966	1635.619995	1621.349976	1626.130005
2021-11-9	1626.800049	1633.76001	1623.640015	1631.689941
2021-11-10	1627.670044	1633.430054	1625.130005	1630.469971
2021-11-11	1629.280029	1634.439941	1626.800049	1632.439941
2021-11-12	1636.630005	1640.660034	1632.880005	1633.939941
2021-11-15	1636.410034	1642.599976	1635.219971	1638.72998
2021-11-16	1642.050049	1648.430054	1639.079956	1644.01001
2021-11-17	1646.859985	1651.51001	1642.359985	1644.599976
2021-11-18	1643.390015	1653.680054	1642.5	1651.02002
2021-11-19	1653.359985	1656.27002	1641.52002	1645.060059
2021-11-22	1648.140015	1653.329956	1645.089966	1649.540039
2021-11-23	1652.619995	1654.48999	1644.02002	1646.420044
2021-11-24	1650.540039	1658.599976	1647.900024	1649.819946
2021-11-25	1654.939941	1656.459961	1644.869995	1648.459961
2021-11-26	1639.540039	1640.910034	1608.550049	1610.609985
2021-11-29	1608.01001	1617.550049	1587.780029	1589.689941
2021-11-30	1601.52002	1612.099976	1565.949951	1568.689941
2021-12-1	1576.26001	1591.859985	1563.040039	1590.810059
2021-12-2	1583.380005	1592	1580.079956	1591.839966
2021-12-3	1593.079956	1597.25	1587.530029	1588.189941
2021-12-7	1600.170044	1611.579956	1595.140015	1609.280029
2021-12-8	1617.089966	1621.209961	1610.300049	1618.359985
2021-12-9	1621.630005	1623.819946	1612.569946	1618.22998
2021-12-13	1626.26001	1628.930054	1618.569946	1625.829956
2021-12-14	1619.689941	1630.930054	1616.51001	1630.640015
2021-12-15	1628.01001	1630.890015	1622.48999	1623.660034
2021-12-16	1629.47998	1645.439941	1624.310059	1645.319946
2021-12-17	1644.099976	1646.849976	1637.089966	1641.72998
2021-12-20	1631.219971	1633.800049	1612.959961	1615.800049
2021-12-21	1623.199951	1628.839966	1618.569946	1622.25
2021-12-22	1628.420044	1632.329956	1624.77002	1626.790039
2021-12-23	1633.199951	1645.709961	1632.900024	1641.469971
2021-12-24	1642.640015	1644.119995	1635.189941	1637.219971
2021-12-27	1641.280029	1642.420044	1632.790039	1636.5
2021-12-28	1640.969971	1650.280029	1640.609985	1641.52002
2021-12-29	1643.430054	1654.97998	1641.75	1653.329956
2021-12-30	1657.290039	1660.849976	1652.369995	1657.619995
2022-1-4	1664.51001	1674.189941	1663.5	1670.280029
2022-1-5	1672.890015	1677.949951	1670.589966	1676.790039
2022-1-6	1663.589966	1666.219971	1653.030029	1653.030029
2022-1-7	1659.150024	1662.420044	1650.530029	1657.619995
2022-1-10	1661.5	1664.22998	1654.050049	1657.060059
2022-1-11	1659.329956	1667.699951	1659	1667.119995
2022-1-12	1676.030029	1680.849976	1673	1678.5
2022-1-13	1680.829956	1682.709961	1675.73999	1680.02002
2022-1-14	1676.579956	1680.02002	1670.699951	1672.630005
2022-1-17	1675.810059	1680.390015	1672.930054	1676.869995
2022-1-18	1680.280029	1682.930054	1660.150024	1660.27002
2022-1-19	1658.859985	1667.439941	1653.380005	1658.23999
2022-1-20	1663.310059	1666.599976	1656.469971	1656.959961
2022-1-21	1651.209961	1655.420044	1641.859985	1652.72998
2022-1-24	1650.339966	1654.98999	1639.140015	1640.540039
2022-1-25	1636.329956	1641.680054	1624.290039	1639.089966
2022-1-26	1645.48999	1649.819946	1642.069946	1643.439941
2022-1-27	1633.780029	1635.140015	1617.869995	1634.170044
2022-1-28	1637.819946	1646.47998	1636.699951	1639.51001
2022-1-31	1647.680054	1655.47998	1646.880005	1648.810059
2022-2-1	1659.430054	1663.76001	1658.26001	1661.75
2022-2-2	1665.800049	1669.5	1658.579956	1667.75
2022-2-3	1664.630005	1673.75	1664.089966	1669.050049
2022-2-4	1672.900024	1678.719971	1672.390015	1674.219971
2022-2-7	1679.079956	1681.170044	1667.290039	1677.23999
2022-2-8	1680.609985	1685.140015	1677.47998	1684.22998
2022-2-9	1689.52002	1708.030029	1688.949951	1703.160034
2022-2-10	1705.72998	1707.439941	1696.72998	1703
2022-2-11	1694.709961	1703.949951	1690.689941	1699.199951
2022-2-14	1692.890015	1694.189941	1680.829956	1684.689941
2022-2-15	1688.670044	1702.73999	1687.180054	1701.449951
2022-2-17	1709.5	1718.550049	1708.430054	1711.579956
2022-2-18	1709.030029	1716.140015	1703.599976	1713.199951
2022-2-21	1712.949951	1713.869995	1692.130005	1694.319946
2022-2-22	1681.23999	1691.619995	1673.310059	1691.119995
2022-2-23	1694.069946	1700.349976	1686.089966	1696.449951
2022-2-24	1683.920044	1690.5	1656.619995	1662.719971
2022-2-25	1676.119995	1684.5	1670.130005	1679.900024
2022-2-28	1678.050049	1690.609985	1668.050049	1685.180054
2022-3-1	1694.949951	1701.689941	1690.819946	1694.280029
2022-3-2	1694.640015	1699.579956	1684.530029	1689.810059
2022-3-3	1701.26001	1705.5	1691.199951	1696.079956
2022-3-4	1687.98999	1689.890015	1671.699951	1671.719971
2022-3-7	1654.430054	1655.189941	1616.079956	1626.699951
2022-3-8	1622.030029	1633.5	1580.800049	1619.099976
2022-3-9	1626.719971	1643.869995	1610.339966	1643.640015
2022-3-10	1652.98999	1659.290039	1643.390015	1647.079956
2022-3-11	1642.27002	1659.670044	1637.930054	1658.01001
2022-3-14	1656.359985	1662.660034	1651.900024	1660.150024
2022-3-15	1656.780029	1663.319946	1639.900024	1644.359985
2022-3-16	1655.01001	1668.949951	1653.869995	1667.920044
2022-3-17	1679.27002	1686.449951	1677.189941	1681.76001
2022-3-18	1684.119995	1685.680054	1677.160034	1678.51001
2022-3-21	1683.689941	1685.780029	1671.079956	1673.869995
2022-3-22	1672.98999	1680	1670.550049	1677.869995
2022-3-23	1684.030029	1686.140015	1676.880005	1677.949951
2022-3-24	1677.52002	1685.119995	1675.189941	1680.890015
2022-3-25	1683.670044	1685.410034	1674.119995	1676.800049
2022-3-28	1678.130005	1687.199951	1676.75	1684.300049
2022-3-29	1688.52002	1692.900024	1686.839966	1689.73999
2022-3-30	1694.839966	1702.670044	1692.72998	1698.400024
2022-3-31	1698.800049	1701.949951	1693.160034	1695.23999
2022-4-1	1693.670044	1701.98999	1690.699951	1701.310059
2022-4-4	1704.640015	1706.77002	1699.819946	1702.930054
2022-4-5	1705.859985	1708.890015	1698.329956	1701.180054
2022-4-7	1693.459961	1694.22998	1674.810059	1682.410034
2022-4-8	1684.660034	1690.579956	1678.069946	1686
2022-4-11	1683.449951	1685.949951	1675.949951	1678.459961
2022-4-12	1673.719971	1678.439941	1669.359985	1674.339966
2022-4-18	1669.089966	1675.949951	1665.25	1668.060059
2022-4-19	1675.26001	1681.75	1673.910034	1675.619995
2022-4-20	1678.5	1685.900024	1675.579956	1680.349976
2022-4-21	1686.310059	1693.969971	1682.650024	1690.550049
2022-4-22	1686.26001	1690.589966	1680.859985	1690.589966
2022-4-25	1677.550049	1683.060059	1672.98999	1675.329956
2022-4-26	1681.73999	1685.420044	1668.76001	1668.969971
2022-4-27	1667.449951	1670.219971	1655.25	1661.890015
2022-4-28	1663.140015	1669.040039	1658.469971	1667.73999
2022-4-29	1667.810059	1673.540039	1666.839966	1667.439941
2022-5-3	1667.410034	1668.540039	1649.5	1652.290039
2022-5-5	1663.25	1667.119995	1643.170044	1643.300049
2022-5-6	1626.079956	1634.650024	1617.939941	1629.579956
2022-5-9	1623.709961	1624.26001	1604.060059	1604.48999
2022-5-10	1599.97998	1622.819946	1592.640015	1622.780029
2022-5-11	1621.349976	1622.699951	1604.300049	1613.339966
2022-5-12	1607.280029	1607.880005	1580.099976	1584.52002
2022-5-13	1592.469971	1597.579956	1578.109985	1584.380005
2022-5-17	1595.599976	1615.47998	1590.959961	1614.48999
2022-5-18	1617.699951	1622.170044	1607.310059	1620.329956
2022-5-19	1595.430054	1611.670044	1592.099976	1605.97998
2022-5-20	1618.920044	1626.160034	1616.459961	1622.949951
2022-5-23	1627.709961	1635.349976	1623.599976	1635.280029
2022-5-24	1636.119995	1636.969971	1625.930054	1626.22998
2022-5-25	1632.119995	1640.689941	1624.030029	1625.180054
2022-5-26	1630.530029	1636.02002	1629.310059	1633.72998
2022-5-27	1643.180054	1646.369995	1632.660034	1638.75
2022-5-30	1649.51001	1656.540039	1646.949951	1653.609985
2022-5-31	1654.27002	1663.52002	1649.599976	1663.410034
2022-6-1	1662.319946	1664.900024	1655.800049	1660.01001
2022-6-2	1657.01001	1658.050049	1645.890015	1647.670044
2022-6-6	1650.410034	1652.109985	1636.079956	1646.079956
2022-6-7	1644.219971	1645.410034	1630.369995	1631.920044
2022-6-8	1639.099976	1641.079956	1631.119995	1636.890015
2022-6-9	1637.530029	1646.439941	1636.199951	1641.339966
2022-6-10	1637.359985	1640.859985	1631.430054	1632.619995
2022-6-13	1611.839966	1616.310059	1599.339966	1600.060059
2022-6-14	1597.170044	1605.530029	1590.75	1603.030029
2022-6-15	1605.540039	1606.310059	1589.280029	1593.540039
2022-6-16	1604.72998	1607.189941	1560.939941	1561.099976
2022-6-17	1553.069946	1567.819946	1544.26001	1559.390015
2022-6-20	1554.839966	1563.969971	1549.97998	1559.209961
2022-6-21	1568.630005	1576.050049	1563.140015	1574.52002
2022-6-22	1571.349976	1572.660034	1551.420044	1560.02002
2022-6-23	1564.209961	1565.530029	1555.52002	1557.609985
2022-6-24	1567.140015	1570.619995	1559.73999	1568.76001
2022-6-27	1577.890015	1584.050049	1575.290039	1580.199951
2022-6-28	1580.680054	1596.27002	1576.75	1594.469971
2022-6-29	1588.030029	1590.050049	1582.52002	1586.180054
2022-6-30	1587.819946	1591.22998	1564.819946	1568.329956
2022-7-1	1571.189941	1575.77002	1563.390015	1572.670044
2022-7-4	1575.030029	1577.099976	1559.640015	1560.27002
2022-7-5	1566.51001	1569.959961	1539.319946	1541.300049
2022-7-6	1539.650024	1546.839966	1530.430054	1541.790039
2022-7-7	1545.329956	1563.650024	1542.75	1562.369995
2022-7-8	1568.599976	1569.47998	1554.26001	1557.869995
2022-7-11	1556.01001	1560.01001	1548.869995	1557.400024
2022-7-12	1553.829956	1556.900024	1542.949951	1546.800049
2022-7-14	1543.400024	1550.329956	1532.079956	1536.819946
2022-7-15	1538.76001	1539.959961	1517.51001	1533.369995
2022-7-18	1539.130005	1546.290039	1535.810059	1544.810059
2022-7-19	1540.420044	1541.550049	1520.77002	1533.430054
2022-7-20	1542.589966	1545.25	1535.52002	1539.319946
2022-7-21	1538.400024	1547.829956	1535.51001	1546.310059
2022-7-22	1551.199951	1556.26001	1541.969971	1552.72998
2022-7-25	1553.699951	1563.27002	1548.099976	1560.310059
2022-7-26	1563.160034	1563.839966	1551.959961	1553.180054
2022-7-27	1557.109985	1576.780029	1555.640015	1576.410034
2022-8-1	1584.930054	1596.660034	1581.22998	1593.23999
2022-8-2	1588.76001	1598.540039	1585.709961	1589.160034
2022-8-3	1590.52002	1597.73999	1586.48999	1594.72998
2022-8-4	1599.959961	1604.849976	1592.280029	1598.75
2022-8-5	1602.040039	1603.859985	1595.890015	1601.089966
2022-8-8	1602.810059	1608.880005	1589.619995	1608.869995
2022-8-9	1608.959961	1620.97998	1606.47998	1618.800049
2022-8-10	1616.400024	1618.069946	1606.089966	1617.209961
2022-8-11	1624.75	1626.280029	1612.609985	1622.26001
2022-8-15	1621.199951	1630.119995	1617	1625.25
2022-8-16	1629.439941	1632.859985	1624.920044	1629.949951
2022-8-17	1633.650024	1642.170044	1632.26001	1639.719971
2022-8-18	1638.73999	1641.310059	1630.98999	1636.069946
2022-8-19	1635.349976	1638.75	1623.689941	1625.920044
2022-8-22	1623.719971	1628.51001	1612.410034	1615.819946
2022-8-23	1613.199951	1635.780029	1609.810059	1633.569946
2022-8-24	1632.969971	1638.75	1624.599976	1631.550049
2022-8-25	1638.51001	1646.550049	1636.910034	1643.52002
2022-8-26	1646.180054	1650.709961	1639.040039	1644.780029
2022-8-29	1622.430054	1634.630005	1619.579956	1626.52002
2022-8-30	1631.170044	1641.51001	1627.709961	1639.449951
2022-8-31	1632.920044	1644.089966	1630.01001	1638.930054
2022-9-1	1636.52002	1640.650024	1617.75	1621.949951
2022-9-2	1622.859985	1626.47998	1611.189941	1622.150024
2022-9-5	1622.380005	1622.719971	1611.859985	1622
2022-9-6	1626.619995	1636.699951	1624.920044	1633.869995
2022-9-7	1631.48999	1641.25	1628.800049	1639.920044
2022-9-8	1645.75	1649.170044	1636.329956	1640
2022-9-9	1646.640015	1658.959961	1641.819946	1654.619995
2022-9-12	1661.390015	1672.640015	1660.829956	1665.73999
2022-9-13	1669.579956	1671.189941	1660.810059	1661.089966
2022-9-14	1643.390015	1660.420044	1642.530029	1656.579956
2022-9-15	1660.140015	1661.040039	1642.069946	1642.329956
2022-9-16	1639.150024	1642.72998	1629.310059	1630.400024
2022-9-19	1632.609985	1638.680054	1628.959961	1631.569946
2022-9-20	1640.619995	1645.150024	1636.199951	1638.589966
2022-9-21	1640.5	1642.819946	1633.410034	1633.449951
2022-9-22	1631.01001	1649.290039	1627.339966	1645.290039
2022-9-23	1646.02002	1647.339966	1631.5	1631.709961
2022-9-26	1626.609985	1627.949951	1615.319946	1621.25
2022-9-27	1622.73999	1627.300049	1610.319946	1610.579956
2022-9-28	1600.939941	1606.22998	1595.76001	1599.22998
2022-9-29	1607.839966	1617.22998	1589.790039	1592.369995
2022-9-30	1589.97998	1597.439941	1584.219971	1589.51001
2022-10-3	1586.51001	1592.719971	1556.72998	1558.050049
2022-10-4	1576.930054	1584.569946	1567.47998	1578
2022-10-5	1586.579956	1590.339966	1576.709961	1580.27002
2022-10-6	1586.359985	1597.800049	1586.160034	1589.180054
2022-10-7	1590.359985	1592.119995	1572.52002	1579.660034
2022-10-10	1570.380005	1573.410034	1562.349976	1570.569946
2022-10-11	1567.369995	1569.130005	1559.219971	1562.680054
2022-10-12	1564.420044	1567.030029	1557.73999	1560.780029
2022-10-17	1563.050049	1573.670044	1553.800049	1571.400024
2022-10-18	1577.75	1594.680054	1576.619995	1590.359985
2022-10-19	1592.619995	1596.030029	1583.810059	1588.719971
2022-10-20	1585.119995	1595.569946	1579.780029	1592.72998
2022-10-21	1592.719971	1597.930054	1588.01001	1591.319946
2022-10-25	1598.290039	1602.880005	1593.680054	1600.660034
2022-10-26	1602.619995	1604.98999	1593.790039	1596.459961
2022-10-27	1600.400024	1605.76001	1592.48999	1602.329956
2022-10-28	1603.439941	1607.75	1598.180054	1606.069946
2022-10-31	1614.660034	1619.079956	1605.76001	1608.76001
2022-11-1	1614.22998	1628.290039	1613.959961	1625.72998
2022-11-2	1627.920044	1630.560059	1622.300049	1625.02002
2022-11-3	1621.869995	1628.780029	1619.98999	1625.619995
2022-11-4	1628.130005	1635.930054	1626.189941	1626.319946
2022-11-7	1632.189941	1634.650024	1621.099976	1623.569946
2022-11-8	1628.189941	1635.869995	1627.930054	1632.609985
2022-11-9	1633.579956	1635.369995	1619.689941	1622.449951
2022-11-10	1614.01001	1623.969971	1611.170044	1619.22998
2022-11-11	1635.359985	1640.030029	1629.569946	1637.290039
2022-11-14	1630.459961	1633.76001	1618.280029	1623.380005
2022-11-15	1625.579956	1632.420044	1623.329956	1629.380005
2022-11-16	1628.73999	1629.060059	1616.819946	1619.97998
2022-11-17	1617.650024	1619.050049	1611.280029	1614.949951
2022-11-18	1615.579956	1622.030029	1610.75	1617.380005
2022-11-21	1613.430054	1623.300049	1611.449951	1618.859985
2022-11-22	1620.339966	1629.219971	1612.25	1615.329956
2022-11-23	1619.869995	1626.219971	1617.560059	1624.400024
2022-11-24	1628.790039	1630.079956	1621.569946	1624.959961
2022-11-25	1622.390015	1622.890015	1615.949951	1620.839966
2022-11-28	1616.430054	1620.780029	1612.560059	1616.910034
2022-11-29	1619.22998	1625.670044	1613.869995	1624.390015
2022-11-30	1626.140015	1636.079956	1622.23999	1635.359985
2022-12-1	1642.160034	1651.76001	1639.02002	1648.439941
2022-12-2	1649.790039	1651.189941	1639.130005	1641.630005
2022-12-6	1639.25	1640.869995	1628.660034	1632.969971
2022-12-7	1632.199951	1636.150024	1621.01001	1622.280029
2022-12-8	1624.290039	1625.900024	1615.060059	1620.48999
2022-12-9	1621.969971	1629.930054	1618.130005	1623.130005
2022-12-13	1629.829956	1633.069946	1621.410034	1625.910034
2022-12-14	1630.48999	1638.880005	1628.170044	1633.359985
2022-12-15	1632.640015	1634.02002	1616.98999	1620.280029
2022-12-16	1615.550049	1620.439941	1612.02002	1619.01001
2022-12-19	1619.030029	1624.339966	1613.939941	1618.199951
2022-12-20	1619.719971	1621.540039	1597.030029	1604.439941
2022-12-21	1611.26001	1612.609985	1605.290039	1609.939941
2022-12-22	1614.530029	1618.859985	1611.810059	1616.670044
2022-12-23	1611.920044	1619.319946	1609.819946	1617.550049
2022-12-26	1620.689941	1629.26001	1619.689941	1626.800049
2022-12-27	1632.060059	1645.76001	1631.140015	1643.160034
2022-12-28	1644	1649.420044	1641.540039	1647.280029
2022-12-29	1644.72998	1662.069946	1642.47998	1661.199951
2022-12-30	1662.650024	1678.170044	1661.47998	1668.660034
2023-1-3	1675.699951	1683.380005	1673.290039	1678.969971
2023-1-4	1680.069946	1685.109985	1668.069946	1673.25
2023-1-5	1674.810059	1676.819946	1659.900024	1663.859985
2023-1-6	1667.140015	1677.790039	1665.48999	1673.859985
2023-1-9	1685.300049	1693.420044	1684.900024	1691.119995
2023-1-10	1694.170044	1695.530029	1684.900024	1691.410034
2023-1-11	1693.219971	1695.130005	1681.880005	1685.75
2023-1-12	1688.339966	1690.319946	1679.98999	1687.449951
2023-1-13	1691.52002	1695.98999	1673.920044	1681.72998
2023-1-16	1686.349976	1691.349976	1679.98999	1684.859985
2023-1-17	1686.089966	1688.560059	1679.199951	1681.040039
2023-1-18	1682.040039	1689.410034	1679.150024	1685.439941
2023-1-19	1682.130005	1690.689941	1681.719971	1688.47998
2023-1-20	1687.420044	1688.589966	1672.48999	1677.25
2023-1-23	1681.329956	1689.52002	1677.52002	1684.040039
2023-1-24	1689.900024	1693.969971	1682.579956	1682.939941
2023-1-25	1686.130005	1687.51001	1678.709961	1682.109985
2023-1-26	1682.800049	1684.839966	1667.430054	1671.339966
2023-1-27	1674.410034	1683.77002	1670.910034	1681.300049
2023-1-30	1683.560059	1685.23999	1676.51001	1681.219971
2023-1-31	1681.660034	1683.900024	1671	1671.459961
2023-2-1	1676.670044	1687.97998	1675.72998	1685.75
2023-2-2	1689.160034	1692.939941	1681.73999	1682.579956
2023-2-3	1684.329956	1690.400024	1679	1688.359985
2023-2-6	1686.01001	1687.780029	1680.219971	1682.109985
2023-2-7	1684.689941	1689.51001	1676.140015	1680.48999
2023-2-8	1683.530029	1684.75	1667.790039	1670.339966
2023-2-9	1670.079956	1672.089966	1656.73999	1669.170044
2023-2-10	1665.849976	1668.969971	1660.099976	1664.569946
2023-2-13	1661.369995	1669.97998	1658.430054	1664.890015
2023-2-14	1667.969971	1669.709961	1648.73999	1652.76001
2023-2-15	1651.189941	1657.530029	1642.969971	1647.390015
2023-2-16	1653.849976	1660.579956	1648.98999	1658.290039
2023-2-17	1654.869995	1657.02002	1643.819946	1651.670044
2023-2-20	1654.900024	1660.180054	1650.390015	1657.689941
2023-2-21	1659.699951	1669.51001	1652.25	1668.630005
2023-2-22	1665.599976	1667.98999	1656.5	1659.47998
2023-2-23	1657.780029	1658.920044	1647.369995	1652.469971
2023-2-24	1653.119995	1654.089966	1631.540039	1634.02002
2023-2-27	1633.160034	1635.349976	1624.619995	1627.349976
2023-2-28	1633.810059	1637.410034	1618.089966	1622.349976
2023-3-1	1627.180054	1628.920044	1619.719971	1619.97998
2023-3-2	1618.969971	1626.550049	1608.670044	1612.640015
2023-3-3	1614.310059	1615.390015	1604.140015	1606.880005
2023-3-7	1613.290039	1624.780029	1612.800049	1618.51001
2023-3-8	1606.130005	1615.51001	1599.869995	1612.599976
2023-3-9	1615.27002	1621.880005	1608.410034	1614.219971
2023-3-10	1605.619995	1609.099976	1596.439941	1599.650024
2023-3-13	1592.819946	1602.650024	1572.650024	1573.069946
2023-3-14	1564.959961	1572.359985	1518.660034	1523.890015
2023-3-15	1544.189941	1573.51001	1543.609985	1565
2023-3-16	1549.76001	1558.670044	1538.099976	1554.650024
2023-3-17	1564.579956	1571.599976	1555.23999	1563.670044
2023-3-20	1560.22998	1569.76001	1543.469971	1555.449951
2023-3-21	1564.319946	1579.689941	1561.650024	1577.180054
2023-3-22	1584.839966	1588.170044	1579.25	1585.079956
2023-3-23	1582.26001	1598.589966	1577.699951	1593.650024
2023-3-24	1596.939941	1599.780029	1588.25	1591.849976
2023-3-27	1595.119995	1595.859985	1586.01001	1593.369995
2023-3-28	1600.819946	1607.75	1599.920044	1606.910034
2023-3-29	1611.75	1615.290039	1602.430054	1610.52002
2023-3-30	1611.640015	1613.160034	1601.030029	1605.420044
2023-3-31	1607	1614.089966	1605.550049	1609.170044
2023-4-3	1610.839966	1613.97998	1593.959961	1600.369995
2023-4-4	1601.890015	1603.790039	1591.199951	1594.050049
2023-4-5	1593.920044	1594.689941	1569.369995	1571.130005
2023-4-7	1573.359985	1582.959961	1571.26001	1577.069946
2023-4-10	1577.390015	1596.540039	1571.140015	1593.130005
2023-4-11	1595.77002	1598.030029	1590.280029	1597.099976
2023-4-12	1597.589966	1598.27002	1580.709961	1592.670044
2023-4-17	1593.089966	1604.209961	1587.869995	1600.410034
2023-4-18	1600.160034	1601.310059	1589.579956	1593.849976
2023-4-19	1588.900024	1595.079956	1579.22998	1580.72998
2023-4-20	1579.97998	1582.300049	1562.109985	1565.099976
2023-4-21	1563.910034	1572.430054	1549.640015	1558.359985
2023-4-24	1555.76001	1561.550049	1553.150024	1557.869995
2023-4-25	1557.800049	1559.859985	1538.310059	1540.199951
2023-4-26	1543.290039	1549.810059	1532.079956	1543.949951
2023-4-27	1539.280029	1540.23999	1525.930054	1531.22998
2023-4-28	1536.280029	1542.410034	1524.300049	1529.119995
2023-5-2	1531.920044	1535.349976	1517.97998	1528.430054
2023-5-3	1521.170044	1533.900024	1507.219971	1533.300049
2023-5-8	1541.51001	1562.25	1537.459961	1562.25
2023-5-9	1561.76001	1569.73999	1554.680054	1564.660034
2023-5-10	1562.660034	1570.849976	1557.680054	1569.560059
2023-5-11	1571.209961	1576.589966	1564.780029	1567.400024
2023-5-12	1565.660034	1567.810059	1548.030029	1561.349976
2023-5-15	1570.619995	1570.619995	1536.819946	1541.380005
2023-5-16	1541.109985	1545.73999	1536.359985	1539.839966
2023-5-17	1541.290039	1543.630005	1517.209961	1522.73999
2023-5-18	1531.150024	1541.060059	1526.689941	1526.689941
2023-5-19	1529.150024	1530.469971	1512.660034	1514.890015
2023-5-22	1505.209961	1531.01001	1491.119995	1529.23999
2023-5-23	1526.150024	1536.589966	1518.380005	1534.839966
2023-5-24	1530.609985	1542.910034	1529.449951	1536.51001
2023-5-25	1537.550049	1541.060059	1529.640015	1535.420044
2023-5-26	1533.180054	1536.079956	1527.589966	1530.839966
2023-5-29	1535.630005	1543.109985	1535.630005	1540.969971
2023-5-30	1543.300049	1545.550049	1531.300049	1534.810059
2023-5-31	1525.579956	1533.540039	1521.329956	1533.540039
2023-6-1	1534.160034	1536.76001	1521.310059	1521.400024
2023-6-2	1526.869995	1534.48999	1524.52002	1531.199951
2023-6-6	1537.619995	1539.48999	1526.930054	1528.540039
2023-6-7	1531.300049	1534.689941	1522.300049	1533.209961
2023-6-8	1533.560059	1559.5	1530.550049	1559.5
2023-6-9	1558.939941	1559.430054	1549.569946	1555.109985
2023-6-12	1551.119995	1555.890015	1547.459961	1551.410034
2023-6-13	1553.109985	1566.26001	1552.300049	1562.400024
2023-6-14	1565.849976	1569.339966	1559.339966	1561.150024
2023-6-15	1561.469971	1566.140015	1555.540039	1557.709961
2023-6-16	1562.670044	1567.969971	1546.47998	1559.390015
2023-6-19	1554.810059	1562.359985	1550.75	1556.920044
2023-6-20	1545.430054	1550.459961	1532.959961	1537.589966
2023-6-21	1533.869995	1534.72998	1517.51001	1522.119995
2023-6-22	1524.349976	1525.26001	1506.089966	1509.310059
2023-6-23	1504.5	1510.420044	1495.819946	1505.52002
2023-6-26	1504.27002	1507.630005	1483.920044	1485.319946
2023-6-27	1488.170044	1495.670044	1478.099976	1478.099976
2023-6-28	1483.319946	1485.890015	1465.449951	1466.930054
2023-6-29	1468	1490.709961	1461.609985	1479.569946
2023-6-30	1488.859985	1506.189941	1487.73999	1503.099976
2023-7-3	1507.650024	1509.150024	1494.569946	1506.839966
2023-7-4	1504.119995	1520.02002	1502.5	1515.310059
2023-7-5	1512.930054	1516.22998	1506.359985	1508.869995
2023-7-6	1503.380005	1505.880005	1486.48999	1490.459961
2023-7-7	1481.910034	1496.589966	1474.939941	1490.51001
2023-7-10	1493.209961	1498.359985	1482.209961	1496.890015
2023-7-11	1503.060059	1505.400024	1492.630005	1496.959961
2023-7-12	1500.969971	1507.01001	1488.01001	1491.140015
2023-7-13	1491.050049	1497.23999	1487.47998	1494.02002
2023-7-14	1497.849976	1519.079956	1497.849976	1517.920044
2023-7-17	1521.390015	1532.119995	1515.449951	1528.77002
2023-7-18	1527.130005	1535.619995	1526.910034	1535.300049
2023-7-19	1537.680054	1545.699951	1529.25	1536.640015
2023-7-20	1536.079956	1541.48999	1521.180054	1521.180054
2023-7-21	1524.040039	1532.469971	1516.75	1529.25
2023-7-24	1529.410034	1537.150024	1520.77002	1523.810059
2023-7-25	1529.170044	1533.73999	1519.280029	1526.300049
2023-7-26	1527.410034	1530.180054	1519.439941	1524.589966
2023-7-27	1527.119995	1546.27002	1520.890015	1543.27002
2023-7-31	1548.75	1559.069946	1547.619995	1556.060059
2023-8-2	1550.060059	1562.069946	1546.22998	1550.280029
2023-8-3	1543.780029	1546.109985	1528.630005	1529.01001
2023-8-4	1531.030029	1539.069946	1530.339966	1530.459961
2023-8-7	1533.180054	1540.219971	1519.369995	1532.51001
2023-8-8	1534.609985	1536.810059	1518.439941	1518.439941
2023-8-9	1520.900024	1528.300049	1514.380005	1528.300049
2023-8-10	1527.930054	1533.410034	1518.619995	1533.410034
2023-8-11	1535.469971	1540.189941	1528.849976	1535.160034
2023-8-15	1534.050049	1535.969971	1517.339966	1520.72998
2023-8-16	1516.640015	1521.410034	1506	1519.560059
2023-8-17	1515.099976	1531.079956	1512.079956	1528.810059
2023-8-18	1525.75	1527.75	1516.180054	1519.119995
2023-8-21	1522.439941	1529.339966	1514.699951	1525.849976
2023-8-22	1535.540039	1548.319946	1532.449951	1545.599976
2023-8-23	1550.199951	1554.280029	1543.369995	1549.01001
2023-8-24	1552.969971	1563.619995	1552.969971	1557.410034
2023-8-25	1554.73999	1562.119995	1551.099976	1560.199951
2023-8-28	1566	1568.680054	1560.410034	1562.969971
2023-8-29	1566	1573.189941	1563.150024	1568.810059
2023-8-30	1574.300049	1579.430054	1572.819946	1576.670044
2023-8-31	1575.300049	1576.170044	1563.030029	1565.939941
2023-9-1	1569.199951	1571.810059	1559.199951	1561.51001
2023-9-4	1564.900024	1565.73999	1546.839966	1548.680054
2023-9-5	1548.869995	1553.930054	1545.400024	1547.859985
2023-9-6	1547.75	1554.790039	1542.660034	1548.780029
2023-9-7	1548.859985	1556.939941	1546.430054	1550.359985
2023-9-8	1551.199951	1554.5	1546.910034	1547.170044
2023-9-11	1548.930054	1550.459961	1535.819946	1540.939941
2023-9-12	1544.079956	1550.670044	1543.209961	1545.5
2023-9-13	1546.469971	1546.469971	1533.130005	1535.310059
2023-9-14	1538.030029	1547.709961	1532.47998	1545.140015
2023-9-15	1550.040039	1551.01001	1541.579956	1542.030029
2023-9-18	1539.400024	1539.400024	1525.469971	1527.569946
2023-9-19	1527.680054	1531.640015	1521.410034	1522.959961
2023-9-20	1521.660034	1521.660034	1503.329956	1507.900024
2023-9-21	1504.550049	1517.369995	1503.22998	1514.26001
2023-9-22	1514.069946	1527.140015	1509.660034	1522.589966
2023-9-25	1524.390015	1524.969971	1507.359985	1507.359985
2023-9-26	1504.689941	1514.900024	1494.02002	1494.02002
2023-9-27	1494.140015	1499.060059	1488.140015	1497.150024
2023-9-28	1497.650024	1505.689941	1481.52002	1482.140015
2023-9-29	1482.119995	1484.619995	1471.430054	1471.430054
2023-10-2	1473.540039	1478.01001	1461.660034	1469.459961
2023-10-3	1458.650024	1459.98999	1443.23999	1447.300049
2023-10-4	1430.73999	1454.800049	1429.98999	1451.25
2023-10-5	1454.569946	1456.339966	1443.430054	1452.550049
2023-10-6	1457.810059	1457.810059	1434	1438.449951
2023-10-9	1434.670044	1435.790039	1423.170044	1431.719971
2023-10-10	1441.839966	1442.030029	1429.920044	1434.449951
2023-10-11	1438.079956	1456.72998	1434.449951	1455.98999
2023-10-12	1457	1459.189941	1448.380005	1450.75
2023-10-16	1443.890015	1446.26001	1416.209961	1427.109985
2023-10-17	1431.829956	1441	1429.180054	1433.400024
2023-10-18	1432.939941	1445.339966	1429.780029	1437.849976
2023-10-19	1425.069946	1428.75	1419.390015	1423.040039
2023-10-20	1420.23999	1422.329956	1397.800049	1399.349976
2023-10-24	1395.920044	1398.72998	1387.599976	1391.030029
2023-10-25	1401.25	1414.130005	1399.439941	1401.699951
2023-10-26	1394.5	1396.170044	1370.300049	1371.219971
2023-10-27	1381.51001	1390.790039	1366.189941	1388.22998
2023-10-30	1381.569946	1398.040039	1381.209961	1395.849976
2023-10-31	1395.599976	1395.790039	1374.660034	1381.829956
2023-11-1	1380.890015	1388.01001	1373.199951	1379.959961
2023-11-2	1391.969971	1407.810059	1391.540039	1403.98999
2023-11-3	1412.890015	1424.660034	1410.040039	1419.76001
2023-11-6	1430.01001	1431.51001	1417.209961	1417.209961
2023-11-7	1413.640015	1420.030029	1406.719971	1408.300049
2023-11-8	1410.069946	1417.160034	1406.949951	1411.77002
2023-11-9	1410.829956	1411.839966	1389.459961	1404.969971
2023-11-10	1392.680054	1406.079956	1387.410034	1389.569946
2023-11-13	1391.469971	1392.540039	1378.079956	1387.130005
2023-11-14	1390.369995	1393.199951	1377.689941	1386.040039
2023-11-15	1401.47998	1416.890015	1400.26001	1415.170044
2023-11-16	1413.050049	1417.199951	1407.790039	1415.339966
2023-11-17	1408.040039	1422.680054	1406.209961	1415.780029
2023-11-20	1415.680054	1419.859985	1409.550049	1419.439941
2023-11-21	1427.040039	1427.130005	1418.420044	1423.609985
2023-11-22	1422.02002	1423.069946	1407.369995	1414.150024
2023-11-23	1414.930054	1415.02002	1400.47998	1406.609985
2023-11-24	1407.390015	1410.829956	1395.829956	1397.430054
2023-11-27	1393.02002	1397.880005	1385.329956	1393.420044
2023-11-28	1398.569946	1406.079956	1394.040039	1401.420044
2023-11-29	1404.890015	1405.349976	1386.97998	1387.689941
2023-11-30	1389.25	1390.040039	1371.73999	1380.180054
2023-12-1	1382.25	1384.130005	1374.060059	1380.310059
2023-12-4	1376.719971	1389.48999	1374.599976	1383.540039
2023-12-6	1383.140015	1393.459961	1379.619995	1389.550049
2023-12-7	1382.180054	1384.52002	1373.339966	1378.72998
2023-12-8	1381.800049	1389.400024	1376.290039	1380.98999
2023-12-12	1382.910034	1383.410034	1370.040039	1373.920044
2023-12-13	1369.880005	1370.390015	1354.72998	1357.969971
2023-12-14	1370.160034	1380.880005	1366.72998	1378.939941
2023-12-15	1384.869995	1398.650024	1382.130005	1391.030029
2023-12-18	1387.329956	1396.01001	1383.890015	1393.410034
2023-12-19	1395.26001	1397.689941	1388.910034	1394.900024
2023-12-20	1398.01001	1406.400024	1395.189941	1400.369995
2023-12-21	1394.910034	1407.869995	1394.280029	1404.839966
2023-12-22	1407.390015	1407.569946	1397.930054	1405.089966
2023-12-26	1413.449951	1413.449951	1413.449951	1413.449951
2023-12-27	1415.060059	1416.099976	1407.619995	1410.430054
2023-12-28	1410.869995	1418.97998	1410.869995	1415.849976
2024-1-3	1431.880005	1436.380005	1426.209961	1429.619995
2024-1-4	1427.97998	1435.300049	1420.73999	1434.589966
2024-1-5	1432.930054	1438.099976	1425.400024	1427.959961
2024-1-8	1426.949951	1428.060059	1413.859985	1418.449951
2024-1-9	1427.51001	1428.439941	1414.420044	1414.930054
2024-1-10	1416.030029	1418.329956	1410.209961	1413.52002
2024-1-11	1417.300049	1417.640015	1407.26001	1408.23999
2024-1-12	1407.949951	1416.329956	1407.77002	1413.530029
2024-1-15	1415.630005	1416.01001	1404.810059	1407.02002
2024-1-16	1406.109985	1407.079956	1399.849976	1401.719971
2024-1-17	1397.640015	1397.969971	1378.849976	1380.650024
2024-1-18	1382.339966	1387.530029	1374.079956	1377.930054
2024-1-19	1384.839966	1389.26001	1378.280029	1382.51001
2024-1-22	1383.420044	1383.51001	1369.420044	1369.920044
2024-1-23	1373.619995	1375.76001	1352.47998	1356.540039
2024-1-24	1356.97998	1382.800049	1354.97998	1381.189941
2024-1-25	1377.469971	1379.150024	1370.780029	1376.089966
2024-1-26	1375.76001	1379.890015	1364.410034	1368.150024
2024-1-29	1373.780029	1379.599976	1366.839966	1376.280029
2024-1-30	1376.290039	1378.339966	1370.699951	1373.140015
