# Supplementary material for: Deep context-attentive transformer transfer learning for financial forecasting
Source: PeerJ Comput Sci. 2025 Jun 30;11:e2983. doi: 10.7717/peerj-cs.2983 (PMC12453852; doi:10.7717/peerj-cs.2983)
Supplement: Supplemental Information 17 — Financial time-series data, including date, open, high, low, and closing (OT) prices, structured for time-series forecasting. [file peerj-cs-11-2983-s017.zip › sse2024.csv]

date	Open	High	Low	OT
2021-2-1	3477.172119	3506.388916	3469.875	3505.283936
2021-2-2	3510.808105	3535.501953	3495.568115	3533.685059
2021-2-3	3531.148926	3544.009033	3508.50708	3517.308105
2021-2-4	3503.779053	3524.721924	3465.770996	3501.858887
2021-2-5	3509.48999	3536.540039	3492.959961	3496.330078
2021-2-8	3504.562988	3542.208008	3492.128906	3532.447021
2021-2-9	3539.772949	3604.010986	3528.676025	3603.489014
2021-2-10	3612.613037	3662.766113	3612.504883	3655.087891
2021-2-18	3721.086914	3731.687012	3663.664063	3675.356934
2021-2-19	3661.782959	3699.649902	3634.014893	3696.167969
2021-2-22	3707.189941	3717.27002	3642.439941	3642.439941
2021-2-23	3617.699951	3672.149902	3617.699951	3636.360107
2021-2-24	3638.936035	3645.646973	3531.593994	3564.080078
2021-2-25	3595.540039	3608.560059	3568.469971	3585.050049
2021-2-26	3514.560059	3550.409912	3500.699951	3509.080078
2021-3-1	3531.47998	3552.566895	3511.989014	3551.399902
2021-3-2	3566.852051	3566.852051	3485.364014	3508.591064
2021-3-3	3500.159912	3577.620117	3498.719971	3576.899902
2021-3-4	3546.639893	3552.199951	3487.379883	3503.48999
2021-3-5	3463.309082	3523.568115	3456.666992	3501.987061
2021-3-8	3524.97998	3542.300049	3421.219971	3421.409912
2021-3-9	3415.340088	3429.149902	3328.310059	3359.290039
2021-3-10	3389.840088	3397.030029	3354.820068	3357.73999
2021-3-11	3369.899902	3436.830078	3369.899902	3436.830078
2021-3-12	3447.199951	3454.51001	3417.23999	3453.080078
2021-3-15	3441.879883	3457.48999	3392.51001	3419.949951
2021-3-16	3424.6521	3448.883057	3406.175049	3446.73291
2021-3-17	3435.731934	3454.055908	3410.281982	3445.551025
2021-3-18	3449.641113	3478.14502	3449.376953	3463.068115
2021-3-19	3423.870117	3439.52002	3389.290039	3404.659912
2021-3-22	3406.120117	3443.659912	3404.22998	3443.439941
2021-3-23	3445.340088	3445.419922	3390.050049	3411.51001
2021-3-24	3394.129883	3415.290039	3362.179932	3367.060059
2021-3-25	3355.070068	3382.22998	3344.969971	3363.590088
2021-3-26	3373.316895	3423.2229	3373.316895	3418.326904
2021-3-29	3429.63208	3449.833984	3409.886963	3435.300049
2021-3-30	3432.530029	3457.629883	3423.320068	3456.679932
2021-3-31	3452.209961	3452.209961	3420.830078	3441.909912
2021-4-1	3444.810059	3470.030029	3438.830078	3466.330078
2021-4-2	3472.62793	3487.585938	3462.832031	3484.39209
2021-4-6	3491.629883	3493.280029	3471.76001	3482.969971
2021-4-7	3483.419922	3483.419922	3453.189941	3479.629883
2021-4-8	3467.48999	3495.909912	3459.320068	3482.550049
2021-4-9	3475.439941	3475.449951	3442.139893	3450.679932
2021-4-12	3445.969971	3456.159912	3403.899902	3412.949951
2021-4-13	3411.290039	3425.389893	3387.899902	3396.469971
2021-4-14	3397.02002	3420.030029	3392.97998	3416.719971
2021-4-15	3409.610107	3409.610107	3373.090088	3398.98999
2021-4-16	3407.189941	3432.629883	3394.129883	3426.620117
2021-4-19	3427.550049	3479.01001	3414.360107	3477.550049
2021-4-20	3467.149902	3494.300049	3463.459961	3472.939941
2021-4-21	3456.300049	3481.25	3450.110107	3472.929932
2021-4-22	3482.830078	3485.360107	3456.320068	3465.110107
2021-4-23	3462.090088	3482.360107	3456.330078	3474.169922
2021-4-26	3484.110107	3497.120117	3438.570068	3441.169922
2021-4-27	3440.090088	3443.850098	3417.26001	3442.610107
2021-4-28	3432.159912	3457.070068	3423.330078	3457.070068
2021-4-29	3458.080078	3478.22998	3447.590088	3474.899902
2021-4-30	3468.300049	3469.090088	3426.899902	3446.860107
2021-5-6	3446.070068	3471.23999	3426.850098	3441.280029
2021-5-7	3446.409912	3457.889893	3416.780029	3418.870117
2021-5-10	3423.590088	3429.73999	3401.929932	3427.98999
2021-5-11	3406.600098	3448.100098	3384.699951	3441.850098
2021-5-12	3429.75	3466.370117	3428.389893	3462.75
2021-5-13	3432.139893	3448.02002	3418.379883	3429.540039
2021-5-14	3436.090088	3490.639893	3422.560059	3490.379883
2021-5-17	3490.409912	3530.51001	3490.139893	3517.620117
2021-5-18	3520.649902	3529.01001	3510.860107	3529.01001
2021-5-19	3521.110107	3521.110107	3503.820068	3510.959961
2021-5-20	3500.879883	3517.73999	3486.070068	3506.939941
2021-5-21	3510.840088	3518.379883	3479.669922	3486.560059
2021-5-24	3486.27002	3498.300049	3469.870117	3497.280029
2021-5-25	3502.540039	3584.580078	3502.439941	3581.340088
2021-5-26	3586.840088	3603.48999	3585.370117	3593.360107
2021-5-27	3585.72998	3626.360107	3579.26001	3608.850098
2021-5-28	3610.77002	3622.179932	3582.360107	3600.780029
2021-5-31	3600.070068	3615.659912	3580.649902	3615.47998
2021-6-1	3608.600098	3626.070068	3581.909912	3624.709961
2021-6-2	3626.330078	3629.290039	3584.600098	3597.139893
2021-6-3	3595.419922	3618.51001	3584.209961	3584.209961
2021-6-4	3565.469971	3618.800049	3561.889893	3591.840088
2021-6-7	3597.139893	3600.379883	3581.899902	3599.540039
2021-6-8	3598.75	3621.52002	3563.25	3580.110107
2021-6-9	3576.800049	3598.709961	3572.639893	3591.399902
2021-6-10	3587.530029	3624.340088	3584.129883	3610.860107
2021-6-11	3614.110107	3614.399902	3587.149902	3589.75
2021-6-15	3587.469971	3592.949951	3547.189941	3556.560059
2021-6-16	3556.709961	3561.090088	3513.560059	3518.330078
2021-6-17	3508.320068	3534.199951	3507.350098	3525.600098
2021-6-18	3520.5	3535.620117	3503.179932	3525.100098
2021-6-21	3515.5	3540.300049	3504.01001	3529.179932
2021-6-22	3539.790039	3560.189941	3536.810059	3557.409912
2021-6-23	3559.399902	3577.469971	3549.850098	3566.219971
2021-6-24	3568.580078	3570.48999	3548.820068	3566.649902
2021-6-25	3567.379883	3614.300049	3564.52002	3607.560059
2021-6-28	3612.25	3614.360107	3594.219971	3606.370117
2021-6-29	3601.679932	3601.830078	3570.530029	3573.179932
2021-6-30	3572.620117	3594.120117	3569.5	3591.199951
2021-7-1	3600.550049	3607.699951	3573.939941	3588.780029
2021-7-2	3569.889893	3569.889893	3514.340088	3518.76001
2021-7-5	3516.919922	3534.320068	3510.580078	3534.320068
2021-7-6	3533.129883	3538.350098	3496.929932	3530.26001
2021-7-7	3508.590088	3557.879883	3504.469971	3553.719971
2021-7-8	3557.219971	3558.679932	3521.060059	3525.5
2021-7-9	3512.22998	3529.310059	3485.050049	3524.090088
2021-7-12	3545.199951	3565.030029	3527.389893	3547.840088
2021-7-13	3547.590088	3567.47998	3542.820068	3566.52002
2021-7-14	3560.830078	3560.830078	3525.48999	3528.5
2021-7-15	3519.060059	3565.929932	3514.26001	3564.590088
2021-7-16	3559.530029	3566	3537.72998	3539.300049
2021-7-19	3530.48999	3544.879883	3506.340088	3539.120117
2021-7-20	3515.070068	3538.639893	3509.189941	3536.790039
2021-7-21	3543.052979	3569.090088	3543.052979	3562.660889
2021-7-22	3563.660889	3576.4729	3558.292969	3574.733887
2021-7-23	3571.719971	3571.850098	3541.51001	3550.399902
2021-7-26	3538.013916	3538.013916	3424.741943	3467.439941
2021-7-27	3467.447021	3483.874023	3380.275879	3381.179932
2021-7-28	3355.820068	3385.540039	3312.719971	3361.590088
2021-7-29	3403.840088	3416.610107	3382.570068	3411.719971
2021-7-30	3398.199951	3404.879883	3370.449951	3397.360107
2021-8-2	3385.689941	3464.290039	3367.639893	3464.290039
2021-8-3	3446.780029	3470.659912	3435.459961	3447.98999
2021-8-4	3442.939941	3477.600098	3440.780029	3477.219971
2021-8-5	3461.719971	3486.159912	3449.389893	3466.550049
2021-8-6	3465.47998	3466.389893	3436.929932	3458.22998
2021-8-9	3441.75	3502.840088	3438.699951	3494.629883
2021-8-10	3488.659912	3529.929932	3477.060059	3529.929932
2021-8-11	3527.110107	3544.090088	3524.040039	3532.620117
2021-8-12	3522.719971	3538.399902	3513.449951	3524.73999
2021-8-13	3514.469971	3540.080078	3500.800049	3516.300049
2021-8-16	3514.340088	3537.850098	3510.899902	3517.340088
2021-8-17	3512.108887	3531.725098	3438.123047	3446.976074
2021-8-18	3442.346924	3487.436035	3437.690918	3485.285889
2021-8-19	3475.298096	3480.459961	3446.014893	3465.554932
2021-8-20	3442.506104	3453.153076	3394.971924	3427.333984
2021-8-23	3436.800049	3481.25	3436.669922	3477.129883
2021-8-24	3482.266113	3522.697021	3481.141113	3514.470947
2021-8-25	3517.919922	3540.389893	3510.070068	3540.379883
2021-8-26	3537.313965	3537.315918	3499.452881	3501.664063
2021-8-27	3494.417969	3530.193115	3493.375	3522.156982
2021-8-30	3535.072998	3539.493896	3512.99292	3528.150879
2021-8-31	3519.02002	3543.939941	3496.389893	3543.939941
2021-9-1	3543.870117	3582.320068	3514.669922	3567.100098
2021-9-2	3559.899902	3597.370117	3557.679932	3597.040039
2021-9-3	3602.73999	3613.949951	3569.399902	3581.72998
2021-9-6	3580.139893	3626.290039	3580.139893	3621.860107
2021-9-7	3621.709961	3681.929932	3615.139893	3676.590088
2021-9-8	3673.399902	3695.320068	3661	3675.189941
2021-9-9	3666.820068	3693.449951	3662.159912	3693.129883
2021-9-10	3691.186035	3722.873047	3681.64209	3703.110107
2021-9-13	3699.25	3716.830078	3692.820068	3715.370117
2021-9-14	3709.629883	3723.850098	3655.629883	3662.600098
2021-9-15	3651.159912	3677.530029	3638.320068	3656.219971
2021-9-16	3664.840088	3677.919922	3606.72998	3607.090088
2021-9-17	3595.27002	3620.959961	3569.27002	3613.969971
2021-9-22	3563.209961	3629.449951	3560.5	3628.48999
2021-9-23	3651.27002	3670.949951	3632.280029	3642.219971
2021-9-24	3637.870117	3651.429932	3607.790039	3613.070068
2021-9-27	3625.959961	3640.810059	3559.919922	3582.830078
2021-9-28	3577.889893	3610.919922	3568.820068	3602.219971
2021-9-29	3573.52002	3573.52002	3518.050049	3536.290039
2021-9-30	3541.929932	3572.429932	3541.929932	3568.169922
2021-10-8	3609.090088	3612.550049	3571.72998	3592.169922
2021-10-11	3600.360107	3614.699951	3586.75	3591.709961
2021-10-12	3581.300049	3583.639893	3515.139893	3546.939941
2021-10-13	3543.48999	3569.129883	3515.649902	3561.76001
2021-10-14	3555.110107	3569.689941	3547.179932	3558.280029
2021-10-15	3551.98999	3578.77002	3542.689941	3572.370117
2021-10-18	3571.050049	3571.050049	3539.47998	3568.139893
2021-10-19	3562.300049	3596.790039	3560.620117	3593.149902
2021-10-20	3583.23999	3596.050049	3574.300049	3587
2021-10-21	3590.050049	3610.959961	3576.350098	3594.780029
2021-10-22	3594.75	3607.580078	3578.76001	3582.600098
2021-10-25	3574.26001	3611.090088	3564.209961	3609.860107
2021-10-26	3612.830078	3625.02002	3589.709961	3597.639893
2021-10-27	3589.860107	3589.860107	3553.129883	3562.310059
2021-10-28	3548.699951	3552.040039	3509.48999	3518.419922
2021-10-29	3519.330078	3547.340088	3502.800049	3547.340088
2021-11-1	3530.399902	3556.590088	3519.290039	3544.47998
2021-11-2	3543.379883	3559.050049	3477.659912	3505.629883
2021-11-3	3501.110107	3512.610107	3480.48999	3498.540039
2021-11-4	3505.889893	3527.949951	3503.01001	3526.870117
2021-11-5	3520.209961	3525.870117	3491.459961	3491.570068
2021-11-8	3491.969971	3507.27002	3484.23999	3498.629883
2021-11-9	3507.110107	3514.949951	3489.040039	3507
2021-11-10	3498.939941	3498.939941	3448.439941	3492.459961
2021-11-11	3486.449951	3534.199951	3482.830078	3532.790039
2021-11-12	3534.149902	3543.649902	3527.389893	3539.100098
2021-11-15	3542.899902	3550.439941	3521.290039	3533.300049
2021-11-16	3530.459961	3549.77002	3517.810059	3521.790039
2021-11-17	3518.560059	3537.51001	3513.52002	3537.370117
2021-11-18	3531.48999	3537.97998	3513.110107	3520.709961
2021-11-19	3519.280029	3561.909912	3517.649902	3560.370117
2021-11-22	3562.762939	3585.187988	3562.750977	3582.080078
2021-11-23	3580.506104	3598.375	3577.361084	3589.089111
2021-11-24	3590.019043	3602.735107	3575.288086	3592.702881
2021-11-25	3593.389893	3597.149902	3579.530029	3584.179932
2021-11-26	3576.110107	3576.110107	3554.879883	3564.090088
2021-11-29	3528.669922	3563.679932	3526.360107	3562.699951
2021-11-30	3570.75	3582.120117	3546.360107	3563.889893
2021-12-1	3561.889893	3576.889893	3558.689941	3576.889893
2021-12-2	3573.25	3586.870117	3567.139893	3573.840088
2021-12-3	3576.449951	3608.469971	3573.209961	3607.429932
2021-12-6	3615.23999	3626.129883	3586.810059	3589.310059
2021-12-7	3611.219971	3614.219971	3572.570068	3595.090088
2021-12-8	3602.820068	3637.719971	3591.98999	3637.570068
2021-12-9	3641.159912	3688.399902	3638.699951	3673.040039
2021-12-10	3654.370117	3667.850098	3651.350098	3666.350098
2021-12-13	3686.939941	3708.939941	3678.060059	3681.080078
2021-12-14	3669.810059	3671.679932	3654.659912	3661.530029
2021-12-15	3655.050049	3668.399902	3645.23999	3647.629883
2021-12-16	3648.929932	3675.02002	3644.659912	3675.02002
2021-12-17	3670.26001	3673.649902	3631.659912	3632.360107
2021-12-20	3620.040039	3643.949951	3589.360107	3593.600098
2021-12-21	3591.449951	3627.090088	3591.449951	3625.129883
2021-12-22	3632.679932	3635.899902	3616.550049	3622.620117
2021-12-23	3625.469971	3643.550049	3618.050049	3643.340088
2021-12-24	3645.39502	3648.956055	3612.066895	3618.053955
2021-12-27	3613.050049	3632.189941	3601.939941	3615.969971
2021-12-28	3619.64209	3631.076904	3607.364014	3630.112061
2021-12-29	3630.919922	3630.919922	3596.320068	3597
2021-12-30	3596.48999	3628.919922	3595.5	3619.189941
2021-12-31	3626.23999	3642.840088	3624.939941	3639.780029
2022-1-4	3649.149902	3651.889893	3610.090088	3632.330078
2022-1-5	3628.26001	3628.26001	3583.469971	3595.179932
2022-1-6	3581.219971	3594.48999	3559.879883	3586.080078
2022-1-7	3588.98999	3607.22998	3577.100098	3579.540039
2022-1-10	3572.73999	3593.52002	3555.129883	3593.52002
2022-1-11	3589.899902	3602.149902	3562.75	3567.439941
2022-1-12	3578.159912	3599.5	3572.100098	3597.429932
2022-1-13	3601.030029	3601.070068	3555.159912	3555.26001
2022-1-14	3544.070068	3548.419922	3519.320068	3521.26001
2022-1-17	3522.090088	3546.090088	3519.429932	3541.669922
2022-1-18	3541.889893	3579.310059	3531.330078	3569.909912
2022-1-19	3567.629883	3578.72998	3541.659912	3558.179932
2022-1-20	3556.22998	3576.26001	3540.550049	3555.060059
2022-1-21	3546.75	3547	3514.889893	3522.570068
2022-1-24	3508.23999	3531.610107	3500.139893	3524.110107
2022-1-25	3509.280029	3519.830078	3433.060059	3433.060059
2022-1-26	3442.689941	3462.120117	3417.76001	3455.669922
2022-1-27	3456.100098	3456.360107	3392.02002	3394.25
2022-1-28	3407.590088	3417.050049	3356.560059	3361.439941
2022-2-7	3407.76001	3434.030029	3407.76001	3429.580078
2022-2-8	3428.540039	3453.189941	3390.459961	3452.629883
2022-2-9	3450.820068	3484.73999	3444.080078	3479.949951
2022-2-10	3481.909912	3488.860107	3464.219971	3485.909912
2022-2-11	3472.280029	3500.149902	3459.330078	3462.949951
2022-2-14	3451.850098	3457.26001	3415.449951	3428.879883
2022-2-15	3428.040039	3447.48999	3421.639893	3446.090088
2022-2-16	3457.070068	3475.060059	3453.800049	3465.830078
2022-2-17	3464.209961	3480.969971	3454.280029	3468.040039
2022-2-18	3451.629883	3490.76001	3447.030029	3490.76001
2022-2-21	3488.409912	3492.199951	3471.689941	3490.610107
2022-2-22	3473.290039	3473.389893	3437.669922	3457.149902
2022-2-23	3458.51001	3490.76001	3458.179932	3489.149902
2022-2-24	3474.370117	3486.97998	3400.209961	3429.959961
2022-2-25	3445.340088	3480.179932	3440.929932	3451.409912
2022-2-28	3450.320068	3462.310059	3425.52002	3462.310059
2022-3-1	3471.360107	3491.129883	3465.719971	3488.830078
2022-3-2	3478.290039	3486.620117	3467	3484.189941
2022-3-3	3495.929932	3500.290039	3473.340088	3481.110107
2022-3-4	3459.97998	3474.879883	3437.699951	3447.649902
2022-3-7	3438.560059	3438.560059	3360.73999	3372.860107
2022-3-8	3372.550049	3383.629883	3287.340088	3293.530029
2022-3-9	3303.709961	3321.47998	3147.679932	3256.389893
2022-3-10	3312.179932	3326.580078	3291.23999	3296.090088
2022-3-11	3259.320068	3315.659912	3217.419922	3309.75
2022-3-14	3271.889893	3297.800049	3223.530029	3223.530029
2022-3-15	3192.360107	3196.919922	3063.969971	3063.969971
2022-3-16	3107.669922	3177.790039	3023.300049	3170.709961
2022-3-17	3215.01001	3260.169922	3202.929932	3215.040039
2022-3-18	3207.149902	3260.780029	3197.360107	3251.070068
2022-3-21	3255.620117	3267.5	3223.389893	3253.689941
2022-3-22	3249.540039	3279.110107	3239.530029	3259.860107
2022-3-23	3264.790039	3279.889893	3251.97998	3271.030029
2022-3-24	3256.060059	3266.889893	3236.659912	3250.26001
2022-3-25	3247.159912	3257.110107	3211.639893	3212.23999
2022-3-28	3185.169922	3230.219971	3159.830078	3214.5
2022-3-29	3216.01001	3229.179932	3196.459961	3203.939941
2022-3-30	3217.590088	3266.600098	3216.300049	3266.600098
2022-3-31	3256.139893	3272.040039	3246.060059	3252.199951
2022-4-1	3234.669922	3287.22998	3226.300049	3282.719971
2022-4-6	3269.429932	3288.110107	3255.689941	3283.429932
2022-4-7	3267.810059	3290.26001	3236.47998	3236.699951
2022-4-8	3239.879883	3257.090088	3208.350098	3251.850098
2022-4-11	3239.860107	3239.860107	3156.51001	3167.129883
2022-4-12	3165.120117	3214.540039	3140.899902	3213.330078
2022-4-13	3199.800049	3225.469971	3183.530029	3186.820068
2022-4-14	3203.629883	3240	3200.22998	3225.639893
2022-4-15	3210.699951	3229.865967	3200.133057	3211.245117
2022-4-18	3185.939941	3204.030029	3166.97998	3195.52002
2022-4-19	3192.090088	3207.830078	3174.709961	3194.030029
2022-4-20	3189.889893	3191.830078	3142.050049	3151.050049
2022-4-21	3138.429932	3160.899902	3069.679932	3079.810059
2022-4-22	3058.399902	3105.659912	3049.360107	3086.919922
2022-4-25	3034.27002	3043.820068	2928.51001	2928.51001
2022-4-26	2930.449951	2957.679932	2878.26001	2886.429932
2022-4-27	2866.820068	2959.179932	2863.649902	2958.280029
2022-4-28	2945.810059	2991.51001	2936.790039	2975.47998
2022-4-29	2986.060059	3048.48999	2968.330078	3047.060059
2022-5-5	3044.850098	3082.22998	3042.120117	3067.76001
2022-5-6	3011.320068	3030.689941	2992.719971	3001.560059
2022-5-9	2990.199951	3015.939941	2983.610107	3004.139893
2022-5-10	2965.780029	3043.780029	2957.399902	3035.840088
2022-5-11	3035.389893	3100.899902	3034.669922	3058.699951
2022-5-12	3044.800049	3072.159912	3032.949951	3054.98999
2022-5-13	3068.030029	3086.100098	3059.25	3084.280029
2022-5-16	3100.550049	3102.580078	3063.399902	3073.75
2022-5-17	3076.5	3093.699951	3057.639893	3093.699951
2022-5-18	3095.889893	3105.840088	3071.310059	3085.97998
2022-5-19	3046.709961	3096.959961	3042.669922	3096.959961
2022-5-20	3107.090088	3146.570068	3107.090088	3146.570068
2022-5-23	3150.48999	3150.51001	3127.899902	3146.860107
2022-5-24	3149.060059	3153.129883	3070.929932	3070.929932
2022-5-25	3070.169922	3107.629883	3069.949951	3107.459961
2022-5-26	3111.47998	3133.280029	3079.47998	3123.110107
2022-5-27	3135.030029	3151.050049	3112.540039	3130.23999
2022-5-30	3141.959961	3150.889893	3123.149902	3149.060059
2022-5-31	3149.939941	3188.600098	3142	3186.429932
2022-6-1	3179.689941	3190.610107	3160.040039	3182.159912
2022-6-2	3170.310059	3197.280029	3163.76001	3195.459961
2022-6-6	3196.959961	3237.070068	3181.649902	3236.370117
2022-6-7	3235.419922	3253.090088	3222.639893	3241.76001
2022-6-8	3245.02002	3266.629883	3216.01001	3263.790039
2022-6-9	3259.48999	3270.560059	3223.47998	3238.949951
2022-6-10	3214.179932	3286.620117	3210.810059	3284.830078
2022-6-13	3256.280029	3272.98999	3229.310059	3255.550049
2022-6-14	3224.209961	3289.129883	3195.820068	3288.909912
2022-6-15	3289.100098	3358.550049	3288.850098	3305.409912
2022-6-16	3306.840088	3319.689941	3277.530029	3285.379883
2022-6-17	3265.51001	3323.280029	3262.889893	3316.790039
2022-6-20	3315.780029	3333.899902	3292.929932	3315.429932
2022-6-21	3313.790039	3329.389893	3279.830078	3306.719971
2022-6-22	3309.120117	3311.02002	3266.540039	3267.199951
2022-6-23	3269.050049	3320.149902	3262.290039	3320.149902
2022-6-24	3324.73999	3356.709961	3322.949951	3349.75
2022-6-27	3364	3393.310059	3364	3379.189941
2022-6-28	3377.679932	3412.100098	3358.870117	3409.209961
2022-6-29	3399.679932	3414.649902	3358.469971	3361.52002
2022-6-30	3358.929932	3417.01001	3358.929932	3398.620117
2022-7-1	3400.26001	3404.050049	3378.360107	3387.639893
2022-7-4	3381.820068	3405.620117	3364.090088	3405.429932
2022-7-5	3411.129883	3424.840088	3372.060059	3404.030029
2022-7-6	3391.030029	3391.030029	3333.100098	3355.350098
2022-7-7	3353.129883	3375.860107	3332.310059	3364.399902
2022-7-8	3380.370117	3386.310059	3354.120117	3356.080078
2022-7-11	3341.100098	3341.100098	3297.01001	3313.580078
2022-7-12	3307.219971	3319.25	3277.080078	3281.469971
2022-7-13	3279.600098	3297.02002	3266.47998	3284.290039
2022-7-14	3277.449951	3299.25	3261.48999	3281.73999
2022-7-15	3261.379883	3288.919922	3228.060059	3228.060059
2022-7-18	3235.090088	3278.469971	3226.22998	3278.100098
2022-7-19	3278.719971	3283.929932	3256.02002	3279.429932
2022-7-20	3291.550049	3308.350098	3287.73999	3304.719971
2022-7-21	3297.659912	3300.530029	3272	3272
2022-7-22	3276.199951	3293.639893	3246.72998	3269.969971
2022-7-25	3269.709961	3273.179932	3243.030029	3250.389893
2022-7-26	3254.189941	3282.409912	3246.040039	3277.439941
2022-7-27	3271.780029	3282.570068	3265.72998	3275.76001
2022-7-28	3287.5	3305.709961	3277.110107	3282.580078
2022-7-29	3282.810059	3294.800049	3246.370117	3253.23999
2022-8-1	3246.620117	3264.300049	3225.550049	3259.959961
2022-8-2	3231.26001	3231.26001	3155.189941	3186.27002
2022-8-3	3188.889893	3217.550049	3159.459961	3163.669922
2022-8-4	3179.429932	3191	3155.699951	3189.040039
2022-8-5	3195.22998	3228.889893	3184.449951	3227.030029
2022-8-8	3218.850098	3237.969971	3214.080078	3236.929932
2022-8-9	3235.73999	3248.77002	3227.540039	3247.429932
2022-8-10	3242.360107	3253.169922	3217.810059	3230.02002
2022-8-11	3243.469971	3281.669922	3237.899902	3281.669922
2022-8-12	3275.77002	3288.219971	3272.840088	3276.889893
2022-8-15	3268.370117	3286.889893	3261.820068	3276.090088
2022-8-16	3278.679932	3295.02002	3271.570068	3277.879883
2022-8-17	3282.100098	3296	3263.350098	3292.530029
2022-8-18	3286.370117	3289.139893	3270.560059	3277.540039
2022-8-19	3275.620117	3286.48999	3258.060059	3258.080078
2022-8-22	3249.699951	3278.169922	3247.189941	3277.790039
2022-8-23	3274.429932	3284.600098	3262.629883	3276.219971
2022-8-24	3279.169922	3281.879883	3212.389893	3215.199951
2022-8-25	3223.459961	3248.350098	3199.120117	3246.25
2022-8-26	3250.629883	3266.27002	3232.280029	3236.219971
2022-8-29	3203.100098	3240.72998	3199	3240.72998
2022-8-30	3240.179932	3243.75	3212.629883	3227.219971
2022-8-31	3216.530029	3232.02002	3184.389893	3202.139893
2022-9-1	3196.540039	3214.560059	3181.629883	3184.97998
2022-9-2	3189.639893	3198.280029	3173.790039	3186.47998
2022-9-5	3183.946045	3199.912109	3172.039063	3199.912109
2022-9-6	3207.929932	3244.639893	3203.820068	3243.449951
2022-9-7	3232.139893	3253.77002	3227.820068	3246.290039
2022-9-8	3245.560059	3253.699951	3233.800049	3235.590088
2022-9-9	3241.179932	3266.199951	3236.51001	3262.050049
2022-9-13	3272.050049	3278.169922	3259.659912	3263.800049
2022-9-14	3224.679932	3250.800049	3221.959961	3237.540039
2022-9-15	3248.969971	3254.179932	3174.389893	3199.919922
2022-9-16	3189.830078	3191.830078	3126.399902	3126.399902
2022-9-19	3122.75	3135.560059	3101.219971	3115.600098
2022-9-20	3127.840088	3140.030029	3114.040039	3122.409912
2022-9-21	3116.01001	3129.820068	3091.300049	3117.179932
2022-9-22	3098.77002	3125.679932	3092.820068	3108.909912
2022-9-23	3106.810059	3124.659912	3072.23999	3088.370117
2022-9-26	3067.570068	3102.649902	3048.51001	3051.22998
2022-9-27	3056.389893	3094.040039	3048.370117	3093.860107
2022-9-28	3089.100098	3089.100098	3044.860107	3045.070068
2022-9-29	3067.469971	3076.76001	3026.080078	3041.199951
2022-9-30	3042.169922	3054.610107	3021.929932	3024.389893
2022-10-10	3026.939941	3029.449951	2968.280029	2974.149902
2022-10-11	2978.060059	2986.909912	2953.5	2979.790039
2022-10-12	2976.719971	3025.51001	2934.090088	3025.51001
2022-10-13	3008.300049	3036.25	3004.5	3016.360107
2022-10-14	3035.030029	3084.27002	3035.030029	3071.98999
2022-10-17	3060.52002	3087.189941	3052.709961	3084.939941
2022-10-18	3094.929932	3099.919922	3074.219971	3080.959961
2022-10-19	3073.26001	3081.389893	3044.379883	3044.379883
2022-10-20	3029.300049	3070.26001	3013.689941	3035.050049
2022-10-21	3038.040039	3055.419922	3026.959961	3038.929932
2022-10-24	3034.75	3064.419922	2965.169922	2977.560059
2022-10-25	2969.159912	3001.719971	2944.26001	2976.280029
2022-10-26	2977.560059	3028.350098	2977.560059	2999.5
2022-10-27	3005.040039	3017.26001	2981.689941	2982.899902
2022-10-28	2967.02002	2974.23999	2908.97998	2915.929932
2022-10-31	2893.199951	2926.02002	2885.090088	2893.47998
2022-11-1	2899.5	2969.199951	2896.76001	2969.199951
2022-11-2	2960.649902	3019.050049	2954.949951	3003.370117
2022-11-3	2981.199951	3003.719971	2977.719971	2997.810059
2022-11-4	2997	3081.590088	2997	3070.800049
2022-11-7	3062.860107	3088.189941	3054.459961	3077.820068
2022-11-8	3077.310059	3078.280029	3047.459961	3064.48999
2022-11-9	3064.459961	3073.919922	3046.189941	3048.169922
2022-11-10	3031.689941	3047.97998	3022.850098	3036.129883
2022-11-11	3099.649902	3117.73999	3070.300049	3087.290039
2022-11-14	3100.870117	3121.409912	3075.219971	3083.399902
2022-11-15	3081.129883	3135.590088	3074.5	3134.080078
2022-11-16	3133.649902	3145.75	3115.350098	3119.97998
2022-11-17	3110.959961	3115.439941	3087.169922	3115.429932
2022-11-18	3116.72998	3126.709961	3096.889893	3097.23999
2022-11-21	3078.056885	3085.24292	3056.169922	3085.043945
2022-11-22	3084.23291	3118.120117	3076.321045	3088.943115
2022-11-23	3084.73999	3108.243896	3075.323975	3096.906982
2022-11-24	3104.095947	3113.239014	3084.85498	3089.310059
2022-11-25	3085.459961	3111.419922	3077.969971	3101.689941
2022-11-28	3055.290039	3080.179932	3034.699951	3078.550049
2022-11-29	3096.110107	3152	3096.110107	3149.75
2022-11-30	3141.399902	3158.570068	3137.370117	3151.340088
2022-12-1	3187.98999	3198.409912	3164.530029	3165.469971
2022-12-2	3160.580078	3170.899902	3149.840088	3156.139893
2022-12-5	3181.919922	3213.439941	3177.060059	3211.810059
2022-12-6	3200.280029	3224.820068	3195.080078	3212.530029
2022-12-7	3204.939941	3226.080078	3188.669922	3199.620117
2022-12-8	3196.02002	3206.719971	3187.26001	3197.350098
2022-12-9	3197.120117	3212.110107	3182.909912	3206.949951
2022-12-12	3195.870117	3196.719971	3176.580078	3179.040039
2022-12-13	3179.439941	3187.199951	3171.47998	3176.330078
2022-12-14	3178.550049	3189.840088	3168.590088	3176.530029
2022-12-15	3177.199951	3179.100098	3158.449951	3168.649902
2022-12-16	3156.13501	3175.353027	3151.608887	3167.85791
2022-12-19	3165.310059	3170.26001	3096.100098	3107.120117
2022-12-20	3098.949951	3100.75	3061.51001	3073.77002
2022-12-21	3078.330078	3085.800049	3060.550049	3068.409912
2022-12-22	3085.800049	3096.23999	3044.600098	3054.429932
2022-12-23	3038.842041	3061.866943	3031.535889	3045.865967
2022-12-26	3048.196045	3071.835938	3047.349121	3065.562988
2022-12-27	3077.75	3098.080078	3074.310059	3095.570068
2022-12-28	3088.620117	3098.649902	3079.429932	3087.399902
2022-12-29	3076.72998	3086	3064.459961	3073.699951
2022-12-30	3084.52002	3096.310059	3082.199951	3089.26001
2023-1-3	3087.51001	3119.860107	3073.050049	3116.51001
2023-1-4	3117.570068	3129.090088	3109.449951	3123.52002
2023-1-5	3132.76001	3159.429932	3130.22998	3155.219971
2023-1-6	3155.070068	3170.73999	3151.840088	3157.639893
2023-1-9	3169.370117	3183.580078	3165.429932	3176.080078
2023-1-10	3178.02002	3178.159912	3165.139893	3169.51001
2023-1-11	3172.379883	3184.76001	3160.889893	3161.840088
2023-1-12	3167.27002	3171.590088	3153.399902	3163.449951
2023-1-13	3170.350098	3195.310059	3167.51001	3195.310059
2023-1-16	3198.519043	3251.374023	3197.319092	3227.592041
2023-1-17	3229.439941	3231.26001	3211.76001	3224.23999
2023-1-18	3227.590088	3234.820068	3220.370117	3224.409912
2023-1-19	3221.52002	3240.280029	3210.379883	3240.280029
2023-1-20	3247.199951	3267.060059	3247.199951	3264.810059
2023-1-30	3308.870117	3310.48999	3266.76001	3269.320068
2023-1-31	3266.139893	3277.25	3252.01001	3255.669922
2023-2-1	3262.199951	3284.919922	3245.409912	3284.919922
2023-2-2	3291.780029	3295.76001	3272.409912	3285.669922
2023-2-3	3275.659912	3275.659912	3235.350098	3263.409912
2023-2-6	3244.699951	3250.350098	3226.209961	3238.699951
2023-2-7	3245.22998	3250.030029	3233.830078	3248.090088
2023-2-8	3251.5	3257.110107	3230.439941	3232.110107
2023-2-9	3227.72998	3270.379883	3225.77002	3270.379883
2023-2-10	3266.439941	3269.98999	3247.22998	3260.669922
2023-2-13	3256.98999	3285.090088	3252.629883	3284.159912
2023-2-14	3288.969971	3293.72998	3279.189941	3293.280029
2023-2-15	3294.02002	3296.199951	3274.550049	3280.48999
2023-2-16	3281.73999	3308.830078	3231.340088	3249.030029
2023-2-17	3244.72998	3262.469971	3223.26001	3224.02002
2023-2-20	3230.469971	3291.040039	3225.840088	3290.340088
2023-2-21	3291.629883	3308.790039	3282.439941	3306.52002
2023-2-22	3292.050049	3307.030029	3286.719971	3291.149902
2023-2-23	3293.52002	3307.439941	3275.360107	3287.47998
2023-2-24	3287.26001	3288.389893	3253.969971	3267.159912
2023-2-27	3257	3276.580078	3251.719971	3258.030029
2023-2-28	3265.73999	3280.419922	3246.139893	3279.610107
2023-3-1	3279.139893	3315.159912	3272.040039	3312.350098
2023-3-2	3308.01001	3320.73999	3306.459961	3310.649902
2023-3-3	3314.77002	3330.600098	3302.620117	3328.389893
2023-3-6	3332.02002	3333.060059	3308.72998	3322.030029
2023-3-7	3320.209961	3342.860107	3284.409912	3285.100098
2023-3-8	3271.879883	3283.25	3263.689941	3283.25
2023-3-9	3285.939941	3289.060059	3260	3276.090088
2023-3-10	3255.51001	3262.149902	3229.5	3230.080078
2023-3-13	3228.120117	3268.699951	3228.120117	3268.699951
2023-3-14	3261.919922	3262	3216.98999	3245.310059
2023-3-15	3261.030029	3273.120117	3256.860107	3263.310059
2023-3-16	3244.469971	3257.429932	3224.719971	3226.889893
2023-3-17	3245.26001	3279.919922	3240.159912	3250.550049
2023-3-20	3253.929932	3267.98999	3231.649902	3234.909912
2023-3-21	3240.840088	3256	3237.889893	3255.649902
2023-3-22	3263.409912	3279.389893	3255.73999	3265.75
2023-3-23	3258.780029	3286.649902	3252.98999	3286.649902
2023-3-24	3282.73999	3282.73999	3260.840088	3265.649902
2023-3-27	3261.820068	3261.820068	3229.699951	3251.399902
2023-3-28	3256.600098	3264.100098	3241.73999	3245.379883
2023-3-29	3253.620117	3254.560059	3229.580078	3240.060059
2023-3-30	3243.070068	3263.73999	3220.97998	3261.25
2023-3-31	3263.409912	3278.419922	3260.040039	3272.860107
2023-4-3	3277.340088	3299.72998	3276.419922	3296.399902
2023-4-4	3297.179932	3312.560059	3290.98999	3312.560059
2023-4-6	3302.75	3314.530029	3296.060059	3312.629883
2023-4-7	3312.47998	3328.850098	3308.060059	3327.649902
2023-4-10	3331.51001	3332.719971	3309.919922	3315.360107
2023-4-11	3317.080078	3317.449951	3298.25	3313.570068
2023-4-12	3316.860107	3330.709961	3315.399902	3327.179932
2023-4-13	3321.27002	3334.469971	3309.25	3318.360107
2023-4-14	3326.370117	3340.080078	3316.810059	3338.149902
2023-4-17	3337.060059	3385.610107	3336.389893	3385.610107
2023-4-18	3379.22998	3396.169922	3375.780029	3393.330078
2023-4-19	3391.350098	3394.959961	3364.639893	3370.129883
2023-4-20	3367.050049	3371.370117	3344.02002	3367.030029
2023-4-21	3364	3367.610107	3301.26001	3301.26001
2023-4-24	3300.810059	3303.090088	3264.929932	3275.409912
2023-4-25	3276.399902	3288.570068	3229.449951	3264.870117
2023-4-26	3255.219971	3277.97998	3239.98999	3264.100098
2023-4-27	3256.22998	3299.300049	3253.110107	3285.879883
2023-4-28	3283.120117	3324.879883	3283.120117	3323.27002
2023-5-4	3306.47998	3352.75	3302.030029	3350.459961
2023-5-5	3350.649902	3364.139893	3321.189941	3334.5
2023-5-8	3340.98999	3400.179932	3340.98999	3395
2023-5-9	3402.389893	3418.949951	3356.120117	3357.669922
2023-5-10	3347.699951	3349.719971	3305.25	3319.149902
2023-5-11	3323.659912	3333.25	3307.290039	3309.550049
2023-5-12	3304.459961	3319.129883	3271.429932	3272.360107
2023-5-15	3269.879883	3310.73999	3235.870117	3310.73999
2023-5-16	3310.159912	3317.899902	3282.48999	3290.98999
2023-5-17	3281.969971	3298.52002	3269.889893	3284.22998
2023-5-18	3288.409912	3313.860107	3284.169922	3297.320068
2023-5-19	3288.889893	3302.340088	3268.219971	3283.540039
2023-5-22	3278.600098	3308.530029	3276.540039	3296.469971
2023-5-23	3294.790039	3298.22998	3246.23999	3246.23999
2023-5-24	3237.699951	3237.699951	3204.379883	3204.75
2023-5-25	3197.360107	3207.02002	3168.570068	3201.26001
2023-5-26	3198.879883	3220.77002	3179.820068	3212.5
2023-5-29	3219.76001	3230.969971	3208.959961	3221.449951
2023-5-30	3214.669922	3230.629883	3186.629883	3224.209961
2023-5-31	3214.659912	3216.360107	3190.27002	3204.560059
2023-6-1	3196.149902	3225.090088	3189.52002	3204.629883
2023-6-2	3212.449951	3233.98999	3211.73999	3230.070068
2023-6-5	3231.810059	3244.179932	3221.629883	3232.439941
2023-6-6	3228.409912	3247.350098	3189.27002	3195.340088
2023-6-7	3197.469971	3210.330078	3188.01001	3197.76001
2023-6-8	3194.830078	3225.530029	3180.540039	3213.590088
2023-6-9	3213.030029	3231.409912	3206.100098	3231.409912
2023-6-12	3225.300049	3239.439941	3210.709961	3228.830078
2023-6-13	3223.899902	3235.090088	3215.5	3233.669922
2023-6-14	3238.120117	3248.459961	3226.77002	3228.98999
2023-6-15	3230.449951	3252.97998	3229.149902	3252.97998
2023-6-16	3256.300049	3276.550049	3255.5	3273.330078
2023-6-19	3271.159912	3271.159912	3251.780029	3255.810059
2023-6-20	3252.540039	3252.840088	3237.790039	3240.360107
2023-6-21	3230.110107	3236.360107	3197.899902	3197.899902
2023-6-26	3177.22998	3181.080078	3144.25	3150.620117
2023-6-27	3153.310059	3194.409912	3148.27002	3189.439941
2023-6-28	3183.48999	3192.659912	3157.120117	3189.379883
2023-6-29	3185.419922	3196.5	3179.530029	3182.379883
2023-6-30	3178.919922	3212.98999	3177.98999	3202.060059
2023-7-3	3209.159912	3246.860107	3209.159912	3243.97998
2023-7-4	3241.22998	3246.959961	3233.98999	3245.350098
2023-7-5	3240.050049	3241.840088	3218.600098	3222.949951
2023-7-6	3215.860107	3229.47998	3199.719971	3205.570068
2023-7-7	3197.469971	3212.050049	3189.209961	3196.610107
2023-7-10	3208.72998	3216.530029	3192.659912	3203.699951
2023-7-11	3211.120117	3221.679932	3200.379883	3221.370117
2023-7-12	3220.379883	3224.330078	3193.439941	3196.129883
2023-7-13	3202.699951	3238.469971	3202.699951	3236.47998
2023-7-14	3240.969971	3248.379883	3234	3237.699951
2023-7-17	3219.02002	3219.02002	3195.889893	3209.629883
2023-7-18	3206.790039	3210.25	3190	3197.820068
2023-7-19	3195.01001	3204.360107	3181.560059	3198.840088
2023-7-20	3201.909912	3209.060059	3165.669922	3169.52002
2023-7-21	3163.419922	3185.639893	3157.330078	3167.75
2023-7-24	3157.469971	3178.72998	3151.129883	3164.159912
2023-7-25	3201.459961	3231.75	3201.459961	3231.52002
2023-7-26	3228.090088	3229.889893	3212.879883	3223.030029
2023-7-27	3225.47998	3245.600098	3210.469971	3216.669922
2023-7-28	3206.73999	3280.280029	3200.98999	3275.929932
2023-7-31	3287.208984	3322.128906	3281.012939	3291.040039
2023-8-1	3288.76001	3305.340088	3279.565918	3290.948975
2023-8-2	3281.85791	3290.820068	3252.303955	3261.689941
2023-8-3	3254.564941	3280.864014	3247.271973	3280.462891
2023-8-4	3296.093994	3315.049072	3281.733887	3288.083984
2023-8-7	3276.775879	3276.775879	3258.537109	3268.831055
2023-8-8	3260.719971	3274.52002	3246.669922	3260.620117
2023-8-9	3251.149902	3257.080078	3240.290039	3244.48999
2023-8-10	3242.209961	3257.030029	3234.120117	3254.560059
2023-8-11	3254.47998	3254.47998	3189.25	3189.25
2023-8-14	3159.709961	3180.51001	3141.659912	3178.429932
2023-8-15	3180.560059	3186.22998	3147.350098	3176.179932
2023-8-16	3164.699951	3176.629883	3149.719971	3150.129883
2023-8-17	3137.350098	3167.449951	3123.25	3163.73999
2023-8-18	3165.100098	3179.120117	3131.949951	3131.949951
2023-8-21	3125.98999	3134.959961	3092.97998	3092.97998
2023-8-22	3103.780029	3126.780029	3074.530029	3120.330078
2023-8-23	3116.27002	3116.379883	3077.610107	3078.399902
2023-8-24	3085.909912	3106.179932	3072.949951	3082.23999
2023-8-25	3068.620117	3085.050049	3053.040039	3064.070068
2023-8-28	3219.040039	3219.040039	3089.120117	3098.639893
2023-8-29	3091.939941	3145.76001	3090.439941	3135.889893
2023-8-30	3144.409912	3153.689941	3126.899902	3137.139893
2023-8-31	3134.550049	3139.97998	3113.949951	3119.879883
2023-9-1	3126.02002	3143.850098	3123.189941	3133.25
2023-9-4	3145.944092	3177.060059	3143.378906	3177.060059
2023-9-5	3169.73999	3169.73999	3150.080078	3154.370117
2023-9-6	3147.139893	3162.149902	3136.899902	3158.080078
2023-9-7	3152.199951	3152.27002	3120.820068	3122.350098
2023-9-8	3114.22998	3126.040039	3104.669922	3116.719971
2023-9-11	3119.610107	3155.100098	3113.820068	3142.780029
2023-9-12	3140.340088	3147.51001	3134.320068	3137.060059
2023-9-13	3137.77002	3143.76001	3106.969971	3123.070068
2023-9-14	3124.850098	3135.030029	3111.860107	3126.550049
2023-9-15	3133.590088	3141.959961	3107.449951	3117.73999
2023-9-18	3110.439941	3128.699951	3098.5	3125.929932
2023-9-19	3123.98999	3131.129883	3113.530029	3124.959961
2023-9-20	3118.666992	3122.12793	3108.157959	3108.568115
2023-9-21	3103.175049	3113.493896	3084.700928	3084.700928
2023-9-22	3084.75708	3132.558105	3078.801025	3132.431885
2023-9-25	3131.208008	3131.208008	3112.150879	3115.606934
2023-9-26	3114.020996	3120.289063	3102.272949	3102.272949
2023-9-27	3104.040039	3125.447021	3103.843994	3107.315918
2023-9-28	3117.754883	3121.834961	3105.939941	3110.475098
2023-10-9	3100	3103.360107	3072.64209	3096.922119
2023-10-10	3104.370117	3109.97998	3073.189941	3075.23999
2023-10-11	3085.698975	3095.658936	3071.936035	3078.956055
2023-10-12	3101.705078	3109.98999	3092.177002	3107.900879
2023-10-13	3092	3094.919922	3080.550049	3088.100098
2023-10-16	3091.064941	3091.125977	3063.686035	3073.812988
2023-10-17	3076.429932	3084.070068	3064.889893	3083.5
2023-10-18	3076.580078	3076.580078	3057.059082	3058.709961
2023-10-19	3043.196045	3043.196045	3004.774902	3005.393066
2023-10-20	2995.360107	3006.27002	2977.169922	2983.060059
2023-10-23	2969.785889	2973.660889	2923.510986	2939.291016
2023-10-24	2944.311035	2964.760986	2929.087891	2962.243896
2023-10-25	2986.406982	2993.294922	2972.417969	2974.114014
2023-10-26	2960.104004	2990.327881	2956.006104	2988.299072
2023-10-27	2978.403076	3029.209961	2974.879883	3017.783936
2023-10-30	3009.610107	3028.263916	3002.3479	3021.552979
2023-10-31	3019.645996	3023.000977	3006.608887	3018.770996
2023-11-1	3038.181885	3038.330078	3013.933105	3023.076904
2023-11-2	3028.665039	3038.64209	3009.121094	3009.406006
2023-11-3	3012.465088	3040.980957	3012.465088	3030.798096
2023-11-6	3047.129883	3058.989014	3037.694092	3058.410889
2023-11-7	3052.919922	3064.576904	3042.468994	3057.27002
2023-11-8	3051.153076	3062.990967	3037.289063	3052.373047
2023-11-9	3047.653076	3063.467041	3045.833984	3053.279053
2023-11-10	3043.559082	3044.000977	3027.087891	3038.969971
2023-11-13	3044.031982	3048.621094	3028.167969	3046.532959
2023-11-14	3046.816895	3059.529053	3044.426025	3056.070068
2023-11-15	3077.029053	3080.12793	3064.345947	3072.834961
2023-11-16	3066.85498	3071.451904	3050.926025	3050.926025
2023-11-17	3043.620117	3055.860107	3033.75	3054.370117
2023-11-20	3056.927002	3072.512939	3043.514893	3068.319092
2023-11-21	3074.827881	3089.773926	3063.344971	3067.933105
2023-11-22	3060.498047	3067.962891	3043.611084	3043.611084
2023-11-23	3041.677979	3062.866943	3034.297119	3061.855957
2023-11-24	3060.331055	3060.331055	3037.200928	3040.971924
2023-11-27	3038.186035	3038.35791	3015.008057	3031.699951
2023-11-28	3028.600098	3039.689941	3020.22998	3038.550049
2023-11-29	3038.464111	3038.977051	3017.660889	3021.687012
2023-11-30	3021.103027	3030.908936	3013.768066	3029.673096
2023-12-1	3027.353027	3035.76001	3010.23291	3031.635986
2023-12-4	3033.298096	3038.979004	3022.3479	3022.914063
2023-12-5	3017.01001	3017.01001	2972.295898	2972.295898
2023-12-6	2966.947998	2985.313965	2959.603027	2968.933105
2023-12-7	2965.6521	2976.014893	2949.144043	2966.206055
2023-12-8	2965.389893	2980.833984	2962.326904	2969.559082
2023-12-11	2956.291016	2995.669922	2930.422119	2991.438965
2023-12-12	2986.327881	3003.746094	2980.446045	3003.437988
2023-12-13	2997.335938	2997.335938	2968.760986	2968.760986
2023-12-14	2979.698975	2986.177002	2958.065918	2958.986084
2023-12-15	2966.302002	2976.309082	2940.0271	2942.556885
2023-12-18	2936.580078	2951.149902	2924.330078	2930.800049
2023-12-19	2928.762939	2940.500977	2914.125	2932.391113
2023-12-20	2932.118896	2937.101074	2902.040039	2902.110107
2023-12-21	2892.02002	2924.256104	2882.02002	2918.715088
2023-12-22	2919.288086	2935.699951	2906.509033	2914.774902
2023-12-25	2909.875	2920.63208	2903.987061	2918.812988
2023-12-26	2917.969971	2917.969971	2892.840088	2898.879883
2023-12-27	2900.148926	2917.956055	2890.165039	2914.614014
2023-12-28	2913.110107	2961.647949	2909.388916	2954.704102
2023-12-29	2950.836914	2975.031982	2950.01709	2974.935059
2024-1-2	2972.774902	2976.268066	2962.275879	2962.275879
2024-1-3	2957.112061	2971.282959	2953.290039	2967.24707
2024-1-4	2965.509033	2966.683105	2936.63501	2954.349121
2024-1-5	2949.820068	2967.969971	2916.719971	2929.179932
2024-1-8	2923.457031	2924.456055	2887.538086	2887.538086
2024-1-9	2887.110107	2900.72998	2878.409912	2893.25
2024-1-10	2886.980957	2903.162109	2870.416016	2877.701904
2024-1-11	2873.798096	2896.178955	2867.721924	2886.649902
2024-1-12	2880.040039	2904.174072	2878.875	2881.977051
2024-1-15	2872.560059	2904.459961	2869.219971	2886.290039
2024-1-16	2881.560059	2896.683105	2861.129883	2893.989014
2024-1-17	2887.291992	2887.489014	2833.61499	2833.61499
2024-1-18	2822.669922	2849.26001	2760.97998	2845.780029
2024-1-19	2836.975098	2849.875977	2822.843018	2832.279053
2024-1-22	2826.5	2828.320068	2735.370117	2756.340088
2024-1-23	2746.89209	2784.841064	2724.156982	2770.976074
2024-1-24	2782.14209	2823.695068	2743.396973	2820.771973
2024-1-25	2823.825928	2906.793945	2821.708984	2906.108887
2024-1-26	2897.915039	2924.306885	2890.481934	2910.2229
2024-1-29	2910.610107	2923.899902	2883.330078	2883.360107
2024-1-30	2866.280029	2881.346924	2829.25	2830.5271
